# Supplementary material for: Delineation of complex gene expression patterns in single cell RNA-seq data with ICARUS v2.0
Source: NAR Genom Bioinform. 2023 Mar 29;5(2):lqad032. doi: 10.1093/nargab/lqad032 (PMC10052380; doi:10.1093/nargab/lqad032)
Supplement: lqad032_Supplemental_Files [file lqad032_supplemental_files.zip]

Archive with 3 entries (3 files):
- Supplementary_Table1.csv
- Supplementary_Table1_Legend.docx
- Supplmentary_Figure1.docx
