# Supplementary material for: Delineation of complex gene expression patterns in single cell RNA-seq data with ICARUS v2.0
Source: NAR Genom Bioinform. 2023 Mar 29;5(2):lqad032. doi: 10.1093/nargab/lqad032 (PMC10052380; doi:10.1093/nargab/lqad032)
Supplement: lqad032_Supplemental_Files [file lqad032_supplemental_files.zip › Supplementary_Table1.csv]

Gene Name	p_value	morans_test_statistic	morans_I	q_value
MEG3	0	197.063846	0.763407478	0
DSCAM	0	194.5879437	0.75653989	0
LRRC4C	0	187.5987142	0.729374881	0
KCNIP4	0	183.4001004	0.712715093	0
CSMD1	0	182.6887921	0.710146338	0
TNR	0	182.7182523	0.710010767	0
SYT1	0	182.8999087	0.70819656	0
CD74	0	182.3240916	0.706321619	0
GALNTL6	0	182.4954132	0.703200769	0
TUBB2A	0	181.3063556	0.681054621	0
PTPRZ1	0	175.2331857	0.68069965	0
PLXDC2	0	174.7376375	0.679184499	0
OPCML	0	172.9930305	0.67222726	0
SNCG	0	173.8702085	0.670824683	0
FAM155A	0	171.6115953	0.666931646	0
KCNJ6	0	173.3053985	0.663208665	0
STMN2	0	172.1335285	0.661855545	0
PCDH15	0	168.0901626	0.652832745	0
HLA-DRA	0	168.4282522	0.650716435	0
ROBO2	0	169.2495702	0.650597686	0
NRG3	0	166.2370996	0.646048595	0
SNAP25	0	166.5027313	0.643848841	0
KLHL1	0	166.112518	0.640081993	0
LHFPL3	0	164.8184884	0.639685691	0
PLP1	0	164.1296812	0.63891822	0
TRPM3	0	163.0880953	0.633771449	0
RP11-624C23.1	0	157.8021651	0.612484103	0
CADPS	0	157.2986845	0.609137455	0
RAB3A	0	157.6359969	0.6077046	0
FGF14	0	156.0611915	0.605731854	0
DPP10	0	153.9662696	0.596984272	0
UCHL1	0	155.5087543	0.595028955	0
GRIK1	0	154.0274495	0.593405019	0
ALDH1A1	0	161.1812809	0.592400642	0
HPSE2	0	152.3227292	0.59145011	0
HLA-DRB1	0	152.6957591	0.589193226	0
ELAVL2	0	152.524383	0.587651583	0
SYNPR	0	155.7507096	0.587054905	0
ARHGAP24	0	150.3660671	0.583454258	0
NEFL	0	151.985087	0.577442455	0
SNTG1	0	148.6125506	0.577127227	0
RIMS2	0	145.6937282	0.565098333	0
NRXN1	0	143.6416671	0.55862006	0
GPM6A	0	142.9332331	0.555511239	0
RNF219-AS1	0	142.1316522	0.551782694	0
TMSB4X	0	141.9512392	0.550966892	0
C1QB	0	141.4998005	0.546296395	0
ST6GAL1	0	140.7233226	0.546090773	0
FGF12	0	139.1593358	0.539369452	0
KCND2	0	138.0301042	0.536329258	0
DLGAP1	0	137.7020455	0.533660985	0
C1QC	0	137.458034	0.530276758	0
RALYL	0	136.1116241	0.5283688	0
NRCAM	0	135.8714837	0.527561375	0
NSG1	0	135.7728009	0.52451542	0
HLA-B	0	134.431517	0.519636053	0
GPX1	0	134.0397018	0.519629965	0
APBB1IP	0	133.9726447	0.519224895	0
UNC13C	0	134.8163538	0.517979901	0
MMP16	0	133.5087963	0.517408181	0
PITPNC1	0	132.9293678	0.516151979	0
CELF4	0	133.0159782	0.515850935	0
SOX6	0	132.6984452	0.514980724	0
DOCK8	0	132.2652736	0.513441034	0
HLA-DPB1	0	133.0653284	0.5131694	0
TUBA1B	0	133.3727363	0.512678006	0
LRRTM4	0	131.5949498	0.511572404	0
HLA-DPA1	0	132.252328	0.509902732	0
KCNMB2-AS1	0	131.3982352	0.509753654	0
VCAN	0	130.9428451	0.507800006	0
MEF2C	0	130.7065098	0.507081	0
SPHKAP	0	132.1306506	0.505485671	0
ANK1	0	130.544696	0.50395311	0
RORA	0	129.42415	0.503441395	0
GNG3	0	129.4894496	0.497766074	0
FRMD4A	0	128.5198132	0.496283896	0
B2M	0	127.746376	0.495111915	0
GFAP	0	127.5720012	0.493550061	0
SORBS1	0	126.4685875	0.490889634	0
LUZP2	0	126.3346323	0.490693708	0
PCDH9	0	125.5082017	0.488571901	0
DOCK4	0	125.7557876	0.488506465	0
LINC01088	0	125.4669392	0.486961843	0
CLDN5	0	131.6160087	0.486848108	0
GPC5	0	124.3875414	0.48296555	0
S100B	0	123.7699216	0.48164822	0
IFI27	0	130.9090674	0.478208524	0
SLC6A3	0	125.7953538	0.477854822	0
TENM2	0	123.7103939	0.477784845	0
ABCB1	0	127.1812582	0.477517659	0
CRYAB	0	122.5213189	0.476884916	0
SLC1A3	0	122.6589925	0.476569471	0
THY1	0	122.9909132	0.475843969	0
SRGN	0	122.5682362	0.474968222	0
PRKG1	0	121.754578	0.470098048	0
TUBA4A	0	121.587379	0.46830349	0
GAP43	0	121.4259191	0.467898077	0
ADAM28	0	120.5415482	0.467658398	0
FTH1	0	119.9542076	0.466812001	0
CA10	0	120.3238024	0.466805829	0
CLU	0	121.1795232	0.466338002	0
C10orf11	0	120.0121038	0.466187118	0
CTNNA3	0	119.663123	0.46581895	0
OLFM3	0	120.489481	0.465285123	0
VSNL1	0	120.9065261	0.465067275	0
SLC1A2	0	119.996128	0.464674351	0
DCC	0	118.6027914	0.460162999	0
AQP4	0	118.2304312	0.457909731	0
MBP	0	117.6175058	0.457830524	0
HLA-DRB5	0	118.4459558	0.45576491	0
PTGDS	0	116.9517256	0.455013126	0
RYR3	0	116.8014381	0.453640819	0
CHST11	0	116.0665681	0.450595871	0
ATP8A2	0	116.176224	0.450323433	0
SPP1	0	115.7745539	0.449638764	0
GABRA1	0	116.7043456	0.446908291	0
NEFM	0	117.4429603	0.446218209	0
CLSTN2	0	115.4310042	0.44528211	0
GULP1	0	115.143163	0.444113486	0
TBXAS1	0	114.5852955	0.444107848	0
BCAN	0	114.3973933	0.442168326	0
PAK3	0	113.9608325	0.44214909	0
SLC14A1	0	114.1955586	0.441446075	0
CADPS2	0	114.8286655	0.440497659	0
C1QA	0	113.9860298	0.438513694	0
CSMD3	0	112.6276792	0.437546621	0
MDH1	0	113.7519204	0.436904165	0
RGS6	0	112.5131756	0.436846167	0
CNTN4	0	113.3785466	0.436464458	0
ST8SIA6	0	114.3424672	0.436307432	0
IL1RAPL1	0	111.8212579	0.435256859	0
NRG1	0	113.7126598	0.434427206	0
MLLT11	0	112.1207591	0.434245246	0
GAPDH	0	112.0753897	0.433897096	0
MAP2	0	111.5853698	0.433465859	0
MEGF11	0	111.8297672	0.433409516	0
TMSB10	0	113.0287918	0.433241099	0
IQCJ-SCHIP1	0	111.1234598	0.431214777	0
LSAMP	0	110.6495458	0.430386726	0
RGS1	0	110.6985962	0.42826837	0
TAGLN3	0	110.7288885	0.427777435	0
LINGO2	0	110.7220721	0.427259132	0
SNHG23	0	110.560414	0.427104709	0
GABRB1	0	109.5888293	0.425268399	0
GABRG2	0	109.4905843	0.422838848	0
ANKRD30BL	0	108.9968398	0.422166037	0
MEG8	0	108.3858715	0.419682289	0
TYROBP	0	108.0946481	0.41735247	0
TH	0	111.2336568	0.417223229	0
TNC	0	107.6177137	0.417056292	0
SRGAP2	0	107.3747233	0.416432385	0
APOD	0	111.1471683	0.415856317	0
SLC18A2	0	110.4909937	0.415407769	0
SPARCL1	0	107.0945202	0.415087843	0
NEBL	0	106.7611901	0.414640643	0
SV2C	0	107.0941187	0.413229416	0
MEF2A	0	106.2074044	0.412598895	0
IFITM3	0	108.7292841	0.410147589	0
RNF220	0	105.2956201	0.409855369	0
NLGN1	0	104.9723488	0.408436289	0
C4orf22	0	107.6261886	0.408348213	0
KCNMB1	0	104.7555646	0.404978702	0
LRP1B	0	104.0627046	0.404879168	0
RAB3C	0	104.2009495	0.40405707	0
LINC00632	0	103.9352523	0.403634467	0
NYAP2	0	104.8157013	0.40361288	0
ZFP36	0	104.3305011	0.403504702	0
CELF2	0	103.8567453	0.403464338	0
SNAP25-AS1	0	104.036666	0.40329863	0
DCN	0	108.4558671	0.402613713	0
ATRNL1	0	103.8550714	0.402404551	0
CNTN1	0	103.5536641	0.401882104	0
BRINP3	0	103.5969917	0.401733976	0
SLC11A1	0	103.6127792	0.400558981	0
GRM5	0	103.1896534	0.400365511	0
ST18	0	102.5345412	0.399099557	0
CSF3R	0	102.7307724	0.397932719	0
LAMA2	0	105.2712492	0.397294589	0
ADCY2	0	102.1481011	0.396619424	0
TUBA1A	0	101.8220689	0.395997022	0
MGST1	0	101.6571202	0.394263602	0
COL9A1	0	101.6600828	0.394126025	0
PRELP	0	110.7730473	0.39368591	0
SLC35F1	0	101.2874212	0.393138602	0
ZNF385D	0	101.6578811	0.392273218	0
SLC6A11	0	101.0424736	0.39212162	0
DOK6	0	101.1356686	0.391897811	0
DAB1	0	101.1181568	0.391561912	0
CTNNA2	0	100.1551111	0.38928297	0
FMN2	0	100.234191	0.389255337	0
ARHGAP26	0	100.0434768	0.388560235	0
SLC8A1	0	100.0047889	0.388314575	0
LGALS1	0	99.58218239	0.386872648	0
PCDH7	0	99.68227826	0.386765854	0
CNP	0	99.20640766	0.386077795	0
ATP1A2	0	100.2947481	0.385712172	0
CHRM2	0	100.0404151	0.384714418	0
HLA-E	0	99.47263211	0.384490764	0
OPHN1	0	98.98267916	0.384357158	0
CDH18	0	99.51770109	0.3833874	0
OLR1	0	99.07565242	0.383351195	0
CST3	0	98.77617678	0.383261912	0
GJA1	0	99.00002041	0.383114612	0
VIM	0	100.1743487	0.382489462	0
RBFOX1	0	98.09981279	0.381729672	0
CYR61	0	102.2331449	0.379653145	0
GRIK2	0	97.84519159	0.379297331	0
MDGA2	0	97.24806469	0.378149935	0
NXPH1	0	97.1384229	0.37631926	0
BEX1	0	97.23667646	0.376088306	0
RFX4	0	97.3927484	0.375792064	0
QDPR	0	96.58258893	0.375644877	0
SCG2	0	99.79288442	0.374675195	0
MYT1L	0	96.5955492	0.374508391	0
PDZD2	0	96.14988501	0.373561141	0
ETNPPL	0	96.24667163	0.373372894	0
C3	0	96.12795996	0.372042121	0
PLEKHA5	0	95.85054375	0.372011974	0
ALDOA	0	95.86551963	0.371604897	0
SRGAP2B	0	95.50064127	0.370011607	0
AGT	0	95.76825188	0.369222557	0
SOX5	0	95.0413456	0.369002464	0
GRIA1	0	95.46287869	0.368697207	0
FOXN3	0	94.87889515	0.36849044	0
BSG	0	95.46497735	0.367794697	0
ZFPM2	0	94.67565033	0.367522084	0
CFAP157	0	101.1299793	0.367153093	0
SLC44A5	0	94.47657669	0.365622657	0
EPAS1	0	95.97683973	0.365569389	0
SAT1	0	94.44758667	0.365249965	0
CTNND2	0	93.80253841	0.364939608	0
C1orf64	0	102.7212544	0.361239774	0
SNCB	0	93.39872659	0.360147331	0
CTD-2050N2.1	0	96.33324226	0.35853388	0
SEPP1	0	92.14850477	0.358509182	0
SFMBT2	0	92.1120285	0.357756666	0
QKI	0	91.91834753	0.357749842	0
SLC44A1	0	91.72470307	0.357008642	0
CHGB	0	92.65402613	0.355866162	0
PLCB1	0	91.47211659	0.355428218	0
HLA-C	0	91.39759655	0.354212523	0
ITM2A	0	92.22502741	0.35353998	0
FTL	0	90.80739682	0.353077122	0
GABRB2	0	92.11580908	0.352959344	0
SEMA6D	0	90.98683526	0.351988273	0
MIR137HG	0	91.84494513	0.351796158	0
OTX2-AS1	0	91.31171368	0.351209919	0
ATP1A3	0	91.29460576	0.350816045	0
FGFR3	0	90.24678762	0.350191961	0
PKM	0	89.90316543	0.347504497	0
DCLK2	0	89.43591967	0.347100218	0
FRMPD4	0	89.61072273	0.346836915	0
NTRK3	0	89.28891908	0.346644332	0
CACNA1B	0	89.17851616	0.345357681	0
KCNQ3	0	88.69636621	0.343809744	0
PTPRN	0	89.22894097	0.343587992	0
RP11-627D16.1	0	88.4239725	0.342957406	0
NAP1L5	0	88.39053527	0.341765082	0
SYK	0	88.18984219	0.340716869	0
ACOT7	0	89.96807587	0.339955345	0
HS3ST4	0	87.60048088	0.339938556	0
CNTN5	0	88.6184479	0.339678109	0
SLCO2B1	0	87.63832716	0.339564081	0
RP11-384F7.2	0	87.35155622	0.339028224	0
CHL1	0	87.16665986	0.338260465	0
CCSER1	0	86.97952127	0.337702732	0
SLC24A2	0	86.43415751	0.336380998	0
CEND1	0	86.74681538	0.33575615	0
DLG2	0	86.21882017	0.335573598	0
PID1	0	86.47173792	0.335455158	0
GRIN2B	0	86.48242729	0.335311305	0
NTRK2	0	86.32623981	0.335265892	0
MAG	0	86.04676358	0.334806598	0
ISCU	0	86.24825555	0.334491777	0
XKR4	0	86.12596928	0.333985779	0
AC074363.1	0	86.45882813	0.332764395	0
CAMK2G	0	85.36998213	0.331601412	0
UNC80	0	85.31193805	0.33089957	0
PIP4K2A	0	84.79186244	0.32998588	0
SORBS2	0	85.37903185	0.329967581	0
SCN1A	0	85.0684297	0.329837254	0
NKAIN2	0	84.3477721	0.328264801	0
ACTB	0	84.25346322	0.327723185	0
NKAIN3	0	84.3756351	0.327709105	0
ERC2	0	84.19457492	0.326731065	0
S100A11	0	84.75304992	0.326625912	0
GPC6	0	84.33453164	0.326078447	0
GRIA4	0	83.94865449	0.326032141	0
HLA-DQB1	0	84.96239867	0.325312703	0
CNTNAP2	0	83.55585858	0.324471099	0
FLT1	0	88.2710068	0.324394938	0
HIF3A	0	83.4643035	0.323788089	0
MT2A	0	84.94087152	0.323767149	0
GABRG3	0	83.96920766	0.323269428	0
ARHGAP15	0	83.13633893	0.322515242	0
HS6ST3	0	83.4704683	0.322202009	0
APOC1	0	83.8499268	0.322084196	0
PTCHD1-AS	0	82.71998029	0.321148611	0
TMEM144	0	82.3208007	0.320377273	0
CHRNB3	0	82.89145437	0.319670701	0
COL11A1	0	82.35960443	0.319303154	0
MGAT4C	0	82.17374927	0.318275462	0
LDHA	0	82.28969844	0.317814526	0
TUBB4B	0	82.09696948	0.317772727	0
SULT4A1	0	82.43555084	0.317622311	0
C1orf61	0	81.50909166	0.316571116	0
LPAR6	0	81.80684511	0.315989082	0
KCNIP1	0	81.38618549	0.315670049	0
RET	0	81.8800221	0.314703256	0
IQCA1	0	81.10600117	0.314382894	0
CSF2RA	0	81.92207124	0.314348931	0
DPP6	0	80.79224793	0.314163489	0
PTPRG	0	80.88148055	0.313863448	0
DAW1	0	84.42970494	0.313722176	0
ICAM2	0	84.98649468	0.313606878	0
EFEMP1	0	80.88686405	0.313376268	0
RTN1	0	80.70522014	0.313264165	0
ANXA6	0	81.34877717	0.312604018	0
PBX1	0	80.44264059	0.312545445	0
TF	0	80.18313846	0.312033609	0
CNTNAP5	0	80.45612067	0.311735073	0
AGBL4	0	80.26889565	0.311368484	0
ACHE	0	80.80027349	0.310873003	0
CD83	0	80.34083395	0.309810728	0
STMN1	0	79.60924678	0.309762725	0
INPP5D	0	79.8690852	0.309500379	0
ZEB1	0	79.71767028	0.309358771	0
STXBP5L	0	79.79541652	0.309163308	0
RP11-39M21.1	0	79.53384644	0.308948456	0
FAT3	0	79.59656504	0.30893732	0
PTPRD	0	79.36930152	0.308883559	0
RIMS1	0	79.4124627	0.307909608	0
EGFL7	0	81.2477454	0.3077552	0
GLIS3	0	79.35379994	0.307588606	0
PAMR1	0	79.61765822	0.307436687	0
XYLT1	0	78.99367387	0.306431911	0
GPM6B	0	78.58829112	0.305841533	0
SCN2A	0	78.85199416	0.305735993	0
RNASE1	0	78.61984581	0.305735296	0
FAM189A2	0	78.79292896	0.305533439	0
AIF1	0	78.96438147	0.304825174	0
TUBB2B	0	78.33107071	0.304457879	0
MAP7	0	78.18509141	0.304284553	0
DCLK1	0	78.942288	0.303929649	0
TMTC2	0	78.06532338	0.303761955	0
LINC00609	0	77.79087171	0.302725752	0
LAPTM5	0	78.14987353	0.302083429	0
EFNA5	0	77.96472807	0.301830432	0
SLC2A13	0	77.99066422	0.301702894	0
CALM3	0	77.56762372	0.301221339	0
A2M	0	78.12261785	0.30113264	0
CAPS	0	82.38468925	0.300799053	0
EPHA6	0	78.07927641	0.300509122	0
RP1-78O14.1	0	77.76380599	0.299675099	0
CD44	0	77.3129038	0.299303956	0
BEX5	0	77.37721033	0.299076915	0
RBMS3	0	77.58336634	0.299053555	0
TSC22D1	0	77.1716426	0.29883275	0
CSF1R	0	77.0067525	0.29790892	0
CADM2	0	76.25455065	0.296694368	0
TCEAL2	0	76.5006098	0.296564342	0
PPP2R2B	0	75.9854185	0.295642076	0
DPYD	0	75.84186373	0.295149355	0
HMP19	0	76.02506856	0.294842258	0
RP11-123O10.4	0	76.40677482	0.294396532	0
GAD2	0	76.66351313	0.293899651	0
RUNDC3B	0	76.86699179	0.293712486	0
ZMAT4	0	76.63008258	0.293489723	0
KCNB2	0	77.20190248	0.293141152	0
EMP1	0	79.7359665	0.292895072	0
CYFIP1	0	75.34592536	0.292058444	0
LRRC16A	0	74.99900789	0.29111382	0
LY6H	0	75.78113679	0.290950772	0
CYBA	0	75.32077707	0.290602017	0
RP11-257I14.1	0	75.23976987	0.290549857	0
NR2F2-AS1	0	75.23174234	0.29042855	0
PDE4D	0	74.75267286	0.289999623	0
MYRIP	0	75.00714926	0.289884464	0
PARD3	0	74.55868839	0.28980836	0
MYL9	0	81.49403715	0.289627121	0
RHBDF2	0	75.04664495	0.289303736	0
HSPA1A	0	74.36705851	0.288990093	0
GAD1	0	74.82904101	0.288897454	0
DTNA	0	74.16586561	0.288288549	0
NRN1	0	75.05677873	0.288015001	0
SLC5A11	0	73.89057971	0.287552506	0
SPAG17	0	75.44762468	0.287217128	0
TTLL7	0	73.80404412	0.287184949	0
SLC2A3	0	74.61375408	0.286261901	0
ABCC4	0	73.82150184	0.285675906	0
ENO2	0	74.04716654	0.285599732	0
TUBB	0	73.53583435	0.285132274	0
PPP1R14A	0	73.23995385	0.284972158	0
HECW1	0	73.52091498	0.284888511	0
AC005281.1	0	76.70123733	0.284669954	0
KAZN	0	73.19841251	0.284525248	0
WDR49	0	73.59744901	0.284490154	0
PALD1	0	73.53020418	0.284283332	0
MAGI2	0	72.98922018	0.28404695	0
DGKG	0	73.07632518	0.283937797	0
SEZ6L	0	73.30451311	0.283888667	0
ITPR2	0	72.89270388	0.28337468	0
FAM153B	0	73.14686762	0.282970574	0
LRFN5	0	72.79840235	0.282572528	0
PTPRC	0	72.94560418	0.282287908	0
HTR2C	0	74.30658967	0.282286685	0
HSPB1	0	72.9268371	0.281962625	0
SLC4A10	0	72.53752682	0.281253477	0
PTMA	0	72.28826586	0.281212462	0
LHFP	0	72.93808847	0.2811509	0
CABLES1	0	72.41967236	0.28077802	0
SLC12A5	0	72.23503377	0.27942081	0
ITM2C	0	71.97261408	0.279394893	0
KCNN3	0	72.1166416	0.278811844	0
SERPINE2	0	71.81027249	0.278644895	0
TGFBR1	0	71.72226397	0.277560322	0
TIMP1	0	72.54263116	0.277399178	0
FRMD5	0	71.20447591	0.277053595	0
PDE4B	0	71.11782647	0.276740402	0
MAP3K5	0	71.2392783	0.276703167	0
CLDND1	0	71.1199521	0.276689818	0
CACNA1A	0	71.19459372	0.276507269	0
TSPAN7	0	71.23475338	0.276221881	0
CALB2	0	80.4997553	0.276173345	0
ATP8B4	0	71.28140125	0.276151881	0
LINC00323	0	71.01933148	0.275033612	0
KIAA1217	0	70.90298569	0.274682012	0
NEU4	0	70.83810875	0.274174746	0
ELAVL4	0	70.74161467	0.274130654	0
SH3RF3	0	70.61631128	0.273147835	0
ID2	0	70.75240064	0.272707186	0
RP11-368L12.1	0	72.89259786	0.27232428	0
GPX3	0	70.80480365	0.271269087	0
IGFBP7	0	70.69239849	0.270969557	0
CD24	0	70.33640666	0.270877492	0
CCDC85A	0	70.10813683	0.270769952	0
LINC01608	0	69.61418635	0.270584977	0
OPALIN	0	69.40381036	0.269586138	0
AHCYL1	0	69.46369009	0.269454389	0
LDLRAD4	0	69.23042664	0.269066944	0
STMN3	0	69.25268895	0.268645594	0
ETV6	0	69.32993838	0.268619261	0
RGS4	0	73.33151573	0.268059976	0
RGMA	0	69.13648304	0.267961381	0
LDHB	0	69.0982375	0.2678716	0
RP11-142M10.2	0	69.31004492	0.2678277	0
KCNH7	0	69.83898683	0.267782503	0
MIAT	0	68.86692546	0.266881123	0
SDC4	0	68.8493744	0.266699904	0
SCN3A	0	68.70513233	0.26639036	0
SOD1	0	68.65604346	0.266252067	0
RP11-30J20.1	0	69.36660341	0.265927382	0
EPB41L2	0	68.37389897	0.265597292	0
MAN2A1	0	68.23212499	0.265463032	0
RAPGEF1	0	68.54626699	0.265390472	0
SRGAP2C	0	68.47881745	0.265360933	0
EDIL3	0	68.1344863	0.265126931	0
PPP1R15A	0	68.5229234	0.264946183	0
SYT4	0	68.62024449	0.264806639	0
FMNL2	0	68.0215494	0.264698114	0
CSGALNACT1	0	68.12991412	0.264444103	0
SYNJ2	0	67.78898522	0.263769753	0
RBM47	0	68.22540662	0.263701273	0
PRR16	0	68.54313624	0.26358695	0
ARHGEF4	0	67.84791303	0.263537084	0
TMEM132C	0	68.06329045	0.263476107	0
RP11-356K23.1	0	74.75209292	0.263233201	0
EBF1	0	68.14768536	0.262437502	0
HSP90AB1	0	67.67849931	0.262324161	0
SIK3	0	67.39428927	0.262212976	0
RAMP1	0	67.56199626	0.2621229	0
CACNB2	0	67.37370869	0.261709496	0
TMEM165	0	67.2225319	0.261521972	0
CFAP43	0	68.22270287	0.261282733	0
ZFP36L1	0	67.26892123	0.260947355	0
SPON1	0	67.23234598	0.260764045	0
APLP1	0	66.85169565	0.260075654	0
TREM2	0	67.30410362	0.259596493	0
CPE	0	66.86248253	0.259456365	0
LINC00511	0	66.68884527	0.259069379	0
ANK3	0	66.58882273	0.259006331	0
NRXN3	0	66.35854059	0.258185291	0
EBF3	0	67.42230145	0.258125514	0
HLA-DQA1	0	66.89685058	0.257902252	0
B4GAT1	0	66.48699689	0.257560746	0
SDPR	0	81.21630707	0.257376474	0
SDK1	0	66.3296293	0.256914653	0
GABRB3	0	66.21424776	0.256702342	0
KIF26B	0	66.3035449	0.256564848	0
ERBB4	0	65.9000763	0.256384184	0
CLDN11	0	65.90334236	0.256365537	0
ENPP2	0	65.82315452	0.256129175	0
CTSB	0	65.94461036	0.25590991	0
Sep-07	0	65.74271779	0.255812375	0
RGS5	0	68.52255607	0.255562744	0
RGS7	0	65.47282285	0.254396395	0
VSTM2L	0	66.17252353	0.254353508	0
S100A1	0	65.36273831	0.254247362	0
NEFH	0	67.84642923	0.25390491	0
LILRB4	0	65.62849759	0.253719404	0
TYMP	0	65.5776681	0.253078817	0
CPAMD8	0	65.63890995	0.252832473	0
LINC01094	0	65.77781086	0.252687925	0
EDNRB	0	65.14215853	0.252136002	0
TMEM241	0	64.95479087	0.252100776	0
CFAP73	0	72.62116572	0.251987032	0
HCK	0	65.15205208	0.251936159	0
SPOCK3	0	64.64597774	0.251518616	0
SLC4A4	0	66.20384953	0.251231144	0
KCND3	0	64.82648075	0.250777155	0
GRIN1	0	65.1903943	0.25058243	0
FEZ1	0	64.28444494	0.250073357	0
RP4-678D15.1	0	64.42043006	0.249167063	0
ATP10A	0	65.28800427	0.248631678	0
ID3	0	64.65264759	0.248248901	0
NPL	0	63.85261069	0.248071141	0
PEG10	0	64.67223266	0.24804965	0
CD14	0	64.95305979	0.247889466	0
PCSK2	0	63.99058152	0.247758829	0
LRP1	0	63.78599434	0.247352406	0
ATP1B1	0	65.13500672	0.247065186	0
FOS	0	63.6035042	0.246539398	0
SEMA5A	0	63.49089339	0.24652931	0
PAM	0	63.48989533	0.246298613	0
FGD2	0	63.6757011	0.246202676	0
PEX5L	0	62.96334294	0.244919524	0
SYN2	0	63.4434722	0.244903862	0
UNC5D	0	64.37945572	0.24442981	0
CDK18	0	62.77310545	0.24424546	0
LPCAT2	0	62.85881594	0.24406908	0
NOVA1	0	62.78474683	0.244046319	0
LRRC3B	0	63.07371714	0.243614233	0
MAPK4	0	63.13182784	0.243216382	0
ABR	0	62.59993351	0.243026665	0
RBMS3-AS3	0	62.86076394	0.242424794	0
LRRC7	0	62.36258063	0.242303927	0
ST6GALNAC5	0	63.15934516	0.242000319	0
FERMT1	0	62.50021327	0.241846751	0
ADGRL4	0	67.29320519	0.241573048	0
GLRA3	0	62.65104816	0.241398276	0
PHLDA1	0	62.55939838	0.241130025	0
SHISA9	0	62.85908763	0.241044213	0
RGS10	0	62.07422818	0.240609247	0
COBLL1	0	62.52440037	0.240426537	0
SERPINI2	0	62.05997572	0.240364191	0
FYB	0	61.96693713	0.239805666	0
KCNT2	0	61.88593991	0.239547592	0
TPD52L1	0	61.86838714	0.239305571	0
MOBP	0	61.33366299	0.238601059	0
PCSK6	0	61.320934	0.23856449	0
ADGRV1	0	61.48528655	0.238101009	0
HLA-A	0	61.05642014	0.237186573	0
MCF2L2	0	61.92019968	0.237179509	0
RP4-668E10.4	0	61.46311058	0.236709265	0
PTPRN2	0	60.91285908	0.236544738	0
UBB	0	60.64928841	0.235788367	0
SNRPN	0	60.58859869	0.235322929	0
GRIP2	0	61.18586491	0.235279373	0
VCL	0	62.344316	0.235186413	0
BST2	0	61.30758284	0.234915	0
CACNA2D3	0	60.57272667	0.234910852	0
POU6F2	0	60.66193337	0.234904251	0
NDRG4	0	60.6553111	0.234784361	0
ADGRL3	0	60.31739542	0.234603885	0
NGFRAP1	0	60.48106145	0.234587939	0
SRRM3	0	60.53224812	0.234432215	0
LY6E	0	61.08792919	0.234428104	0
RIN3	0	60.62281544	0.23442583	0
SPOCK2	0	60.32893068	0.233915333	0
HIF1A	0	60.76851091	0.233759888	0
P4HA1	0	60.51340695	0.233694449	0
GINS3	0	60.15954111	0.233303689	0
PEBP1	0	59.98023782	0.233260462	0
ATP2B2	0	60.04515291	0.232791373	0
ITGAX	0	60.06881409	0.232692645	0
RUNX1	0	59.98866682	0.232551532	0
OSBPL6	0	59.82787628	0.232167942	0
MT1E	0	60.19048591	0.232138176	0
PGAM1	0	59.78902998	0.232080253	0
MAP1B	0	59.80047028	0.232055049	0
LINC00836	0	59.89852335	0.231412945	0
PLLP	0	59.39204123	0.23099549	0
ELMO1	0	59.35722876	0.230936612	0
CKMT1B	0	59.98774456	0.230793946	0
SLC7A11	0	60.49593318	0.230564172	0
CKB	0	59.45912387	0.230558228	0
UST	0	59.44230346	0.230409809	0
FAM19A1	0	59.41782078	0.230119004	0
AQP1	0	59.85508252	0.229371379	0
SLC25A18	0	59.1735378	0.229349482	0
FRMPD2	0	59.15870598	0.228781502	0
MT-CO2	0	58.87977692	0.228364759	0
TRIM2	0	58.67548031	0.228276308	0
ECHDC2	0	58.75459535	0.228188136	0
FHL2	0	81.46459841	0.227758778	0
SH3TC1	0	58.81833794	0.227606496	0
ATXN8OS	0	60.1494122	0.227541786	0
GRID2	0	58.47709466	0.227151859	0
STK32A	0	58.49787014	0.226732895	0
PADI2	0	58.57266213	0.226689342	0
GHITM	0	58.48054403	0.226515549	0
SLC25A37	0	58.36742748	0.226198457	0
GREM2	0	58.8251342	0.225949677	0
PLCB4	0	58.45766868	0.225920424	0
PNMA2	0	58.64143532	0.225909951	0
MROH9	0	58.61384644	0.225777358	0
MT-CO1	0	58.75553562	0.225698283	0
AKAP13	0	58.10843102	0.225554532	0
ABCG2	0	58.96876609	0.22553986	0
CDH9	0	59.83559177	0.225362872	0
CD9	0	57.92216102	0.22520645	0
NOVA1-AS1	0	58.03403138	0.224814915	0
MT-CO3	0	57.9829503	0.224404035	0
NR2F2	0	58.07899164	0.224265384	0
ADCY8	0	57.79094543	0.224101358	0
MT-CYB	0	57.73125073	0.223997676	0
GRP	0	62.57344297	0.223974108	0
LPO	0	63.1653973	0.223782302	0
ANKFN1	0	57.68605906	0.223625981	0
MTUS2	0	57.66762008	0.223566755	0
HIGD1B	0	62.38878535	0.223481848	0
HSPD1	0	57.61381236	0.223467633	0
ALOX5AP	0	57.84637662	0.223408281	0
DNM3	0	57.37917958	0.223253869	0
MIR124-2HG	0	57.79526699	0.223145386	0
KCNMA1	0	57.62095694	0.223053488	0
FCER1G	0	57.73033478	0.222932014	0
HSPH1	0	57.6725688	0.222440603	0
CACNA1E	0	57.33151709	0.222078722	0
SORL1	0	57.15934235	0.222077615	0
RSPH1	0	58.61692559	0.22176441	0
NHSL1	0	57.24789149	0.221756835	0
ATP1B2	0	57.2076728	0.221731652	0
TCTEX1D1	0	57.57453929	0.221378695	0
INPP4B	0	56.98265357	0.221043472	0
PACSIN1	0	57.27998122	0.221024502	0
KALRN	0	56.76361088	0.220406292	0
RP11-116O11.1	0	56.83204269	0.220024064	0
MIR99AHG	0	56.52966465	0.219858701	0
KCNJ3	0	56.86968153	0.219652097	0
TG	0	56.91026653	0.219566829	0
LMX1A	0	57.51809466	0.219140063	0
ERBB2IP	0	56.32120983	0.219106841	0
TSHZ2	0	56.38073495	0.218676992	0
LRRK2	0	56.30918531	0.218135882	0
ATP6V1B2	0	56.27204149	0.218092516	0
BGN	0	57.55300991	0.217904799	0
FKBP5	0	56.13036238	0.217883195	0
TMEM59L	0	56.23096792	0.2178018	0
GALNT14	0	56.32826744	0.217467029	0
PODXL	0	56.48726424	0.217015209	0
SLC24A4	0	55.95309375	0.216990745	0
KLF12	0	55.8313557	0.216929457	0
CNDP1	0	55.71912164	0.216635875	0
SCRG1	0	55.69414418	0.216473893	0
GABRA4	0	57.59278097	0.216424966	0
HSP90AA1	0	55.76587288	0.21637802	0
CACNB4	0	55.66959439	0.216254765	0
JUNB	0	55.82478721	0.216158853	0
S100A10	0	56.59959286	0.216147029	0
BAG3	0	56.02464474	0.216126048	0
FLI1	0	55.78317646	0.215912403	0
NR4A3	0	56.35159499	0.215645459	0
ALOX5	0	55.70985	0.215641669	0
NPAS3	0	55.42171523	0.215615189	0
UNC5C	0	55.39022321	0.215454176	0
SLC25A4	0	55.51990565	0.215416141	0
RP11-405A12.2	0	55.67582808	0.215366022	0
C1orf194	0	61.58897375	0.215164787	0
PTPRB	0	56.36029063	0.214966681	0
KIAA0319	0	55.37970925	0.214823358	0
TMEM132D	0	55.37485866	0.214738856	0
FOXP2	0	55.36963451	0.214702126	0
ROBO1	0	55.58193266	0.214693951	0
SGCD	0	55.25715066	0.21467561	0
RSPO2	0	55.60271066	0.214384408	0
BMP2K	0	55.2526297	0.214378988	0
CFAP54	0	55.50305427	0.214317791	0
DOCK5	0	55.04885421	0.214160676	0
ADGRL2	0	55.55875876	0.213634806	0
CHSY3	0	55.24184372	0.213425819	0
LYN	0	55.16528032	0.21310284	0
PDE7B	0	54.99411907	0.212740979	0
SRPX2	0	54.93784047	0.21265157	0
SLC2A5	0	55.48533387	0.212522844	0
AC007091.1	0	55.06543416	0.212304253	0
NEAT1	0	54.57172951	0.212156498	0
TTC6	0	54.65553593	0.212015368	0
SHTN1	0	54.47718664	0.211928745	0
MT1G	0	55.43485572	0.211861826	0
ADM	0	55.37923808	0.211794847	0
ABLIM1	0	54.59490386	0.211687944	0
MT-ND4	0	54.61126309	0.211524513	0
SYN3	0	54.53348742	0.211518307	0
UTRN	0	54.54137404	0.21104056	0
ARPP21	0	54.37502995	0.210888156	0
TPI1	0	54.2960609	0.210657992	0
P2RY12	0	54.53958974	0.21045559	0
CDK14	0	54.13522445	0.210347075	0
ATP8A1	0	53.94671199	0.209871931	0
PRUNE2	0	53.89592768	0.209669329	0
PPDPF	0	53.89311553	0.209635365	0
MALAT1	0	53.7761303	0.20924358	0
NOL4	0	53.97522309	0.209026872	0
ADAM23	0	53.94683666	0.208988796	0
CACNG4	0	53.81752282	0.20856933	0
IKZF1	0	53.9842139	0.207881874	0
PTPRT	0	53.44319214	0.207183915	0
SPTAN1	0	53.5849074	0.207153182	0
TMEM178B	0	53.33046681	0.207120876	0
RP11-16D22.2	0	53.25452611	0.206732321	0
DNAH7	0	53.40546418	0.20668422	0
ZFHX3	0	53.2863375	0.206574127	0
ACOT11	0	53.24468898	0.206529788	0
CUX2	0	53.24502263	0.206319978	0
PTPRO	0	53.28895721	0.206288971	0
HAMP	0	54.0210652	0.206283456	0
POU2F2	0	53.36545943	0.205800443	0
AQP4-AS1	0	53.20680047	0.205767735	0
RCSD1	0	53.45887501	0.204641603	0
REL	0	52.89038505	0.204599941	0
GRHL1	0	55.22322105	0.204432801	0
GRAMD1C	0	52.73055459	0.204408235	0
NTNG1	0	52.79020508	0.204362623	0
HSPA2	0	52.48634494	0.204114953	0
CCDC189	0	52.78049834	0.203922692	0
CHST9	0	52.56209189	0.203883888	0
EPHA5	0	52.64863229	0.203856474	0
ADGRB3	0	52.40047422	0.203836251	0
DNAI1	0	53.73458477	0.203724458	0
NMNAT2	0	52.49598948	0.203511834	0
TRIO	0	52.37881856	0.203456337	0
KIT	0	52.76403174	0.203227116	0
TIMP3	0	52.39603414	0.202892949	0
INA	0	52.50116198	0.20244663	0
PMP22	0	52.03056794	0.20237159	0
PDE8A	0	52.00492754	0.202302329	0
MIR4500HG	0	53.01516949	0.202161274	0
VDAC1	0	52.18360839	0.202043416	0
RP11-465I4.2	0	52.24645847	0.201928382	0
PCDH11X	0	52.30858169	0.201742185	0
ADIRF	0	54.31456588	0.201215733	0
COL5A3	0	52.06141762	0.201190463	0
Mar-03	0	51.84306128	0.201113364	0
CACHD1	0	52.0786423	0.200988914	0
LRP4-AS1	0	51.94399862	0.200905973	0
PFKFB3	0	52.04337482	0.200500389	0
KLK6	0	51.55604945	0.200480231	0
CLASP2	0	51.44882269	0.200168717	0
NLGN4X	0	51.54055262	0.200097801	0
FBXO2	0	51.82342635	0.199804204	0
PCP4	0	53.45286109	0.199683646	0
BTG2	0	51.56269077	0.19923753	0
KLHL29	0	51.43777063	0.198890995	0
RAPGEF5	0	51.02010633	0.198477429	0
RP11-436K8.1	0	51.08617706	0.198248805	0
CDH10	0	51.28575012	0.198191665	0
ANXA1	0	62.91069632	0.198059862	0
ARHGAP29	0	51.21998752	0.19783567	0
GGT5	0	51.85309028	0.197224286	0
SLAIN1	0	50.68963411	0.197189811	0
BCAS2	0	51.52000985	0.197004174	0
SCN3B	0	50.91178479	0.196591641	0
MSI2	0	50.54974069	0.19648435	0
RARRES2	0	50.80953753	0.196414662	0
FRMD4B	0	50.45419288	0.196285136	0
CX3CR1	0	50.9977831	0.196144058	0
BLNK	0	50.58045198	0.196124578	0
WWC1	0	50.58913594	0.196066729	0
ODF3B	0	57.30668197	0.196063408	0
FAM183A	0	62.14164468	0.195839093	0
CD68	0	50.74346208	0.195778555	0
FAM179A	0	50.62074398	0.1957337	0
GRIP1	0	50.55719902	0.195655196	0
ZBBX	0	53.27791437	0.195298437	0
ZNF536	0	50.13148037	0.194990428	0
DKK3	0	50.22386164	0.194958981	0
VWC2L	0	50.55913337	0.194890556	0
CAPSL	0	57.77186052	0.194684018	0
NKAIN4	0	50.20572556	0.194411567	0
C9orf24	0	52.01392408	0.193687044	0
DLG1	0	49.79176768	0.193675146	0
FCHSD2	0	49.81187904	0.193599395	0
DYDC2	0	56.3265776	0.193504306	0
CLSTN3	0	50.12307835	0.193481979	0
FAM19A2	0	49.96290101	0.193306013	0
PLCL1	0	49.62862831	0.193043635	0
ENTPD1	0	49.89414961	0.193019193	0
THSD7A	0	49.75001872	0.19296648	0
TOX	0	50.04600043	0.192855667	0
GRAMD3	0	49.62899957	0.192841688	0
PCDH9-AS2	0	49.56304872	0.19277803	0
RHBDD2	0	49.63594388	0.192423622	0
FAM149A	0	49.84556132	0.192361985	0
PNMA3	0	49.79899706	0.192335449	0
TNIK	0	49.41179085	0.192052889	0
HPCA	0	50.02662847	0.192005054	0
KNDC1	0	49.59295443	0.191894103	0
AGPAT4	0	49.30738086	0.191799705	0
SCD	0	49.29059432	0.191661628	0
PLTP	0	49.56254218	0.191458748	0
ARHGAP25	0	49.65768812	0.191335605	0
CNKSR2	0	49.36165038	0.191247908	0
PRRX1	0	49.41701297	0.190939699	0
MAML2	0	49.01501399	0.190518811	0
DENND3	0	49.12952851	0.190389923	0
PIK3R5	0	49.25375699	0.190105469	0
MYBPC1	0	48.95270593	0.18977202	0
GNAS	0	48.80074404	0.189571917	0
GLUL	0	48.71345147	0.189414298	0
UQCRH	0	48.61725016	0.188559781	0
FCGR3A	0	48.78028893	0.18820692	0
RP5-1101C3.1	0	48.90665149	0.188175772	0
RP11-307P5.1	0	48.77670547	0.188094078	0
GADD45B	0	48.54611612	0.187962696	0
SCN9A	0	48.50928085	0.187764375	0
LRRIQ1	0	48.60968002	0.187729603	0
ZNF331	0	49.1624125	0.187447579	0
CD53	0	48.38997792	0.187432668	0
ANO4	0	48.20880035	0.187416675	0
CNTNAP4	0	48.18185384	0.187385813	0
PRDX1	0	48.15205997	0.187238566	0
DLC1	0	48.12069942	0.187155395	0
CTGF	0	52.15354658	0.187039578	0
NCKAP5	0	48.06866818	0.186981277	0
PDGFRA	0	48.36868465	0.186979509	0
DDIT4	0	48.47797033	0.186962639	0
DOCK10	0	47.98487664	0.186679611	0
LY86	0	48.71289253	0.186605192	0
ATCAY	0	48.15904618	0.186252633	0
FCGR1A	0	48.62010269	0.186019614	0
LINC00599	0	48.09664678	0.185498396	0
ZEB2	0	47.57398616	0.185060184	0
MCC	0	47.71808638	0.185048259	0
PTCHD4	0	48.56684595	0.185010621	0
SYT5	0	49.16064598	0.184821144	0
RAB31	0	47.64113632	0.184816704	0
Sep-04	0	47.52259958	0.184809864	0
SRP14	0	47.53063303	0.184729521	0
SCG3	0	47.70065218	0.184595607	0
SORCS3	0	47.70789574	0.184547788	0
AC010127.3	0	47.65998455	0.184492333	0
ASTN2	0	47.17165794	0.183432429	0
SFXN5	0	47.1932195	0.183257776	0
ST8SIA6-AS1	0	48.92239288	0.183126341	0
MGP	0	55.6074376	0.183084503	0
ERMN	0	47.04206421	0.182940253	0
AC007563.5	0	47.24833665	0.182936613	0
NR2F1-AS1	0	47.1953604	0.182858462	0
LINC00844	0	47.02395412	0.182805233	0
BASP1	0	47.19232504	0.182802935	0
CTSS	0	47.25546408	0.182778899	0
B3GNT5	0	47.29317412	0.182629917	0
PDGFRB	0	47.81160397	0.182170319	0
SERPINE1	0	47.54846284	0.182116828	0
SLC22A3	0	46.99181776	0.181901435	0
APOE	0	47.00235651	0.181861358	0
CHPT1	0	46.83178889	0.181792117	0
PTPRK	0	46.66322208	0.181505474	0
KCNH8	0	46.67199495	0.181487893	0
MOG	0	46.62027265	0.181334841	0
FHOD3	0	46.78512414	0.181294119	0
MIR4435-2HG	0	46.93959212	0.181265327	0
AEBP1	0	47.14567826	0.18118152	0
PHLPP1	0	46.47817982	0.180790288	0
CISD1	0	46.48401593	0.180510251	0
ARMC3	0	46.74941265	0.180344846	0
PTK2	0	46.34995931	0.180264304	0
RERG	0	46.47181004	0.180126634	0
RAPGEF4	0	46.38027221	0.179932305	0
ARHGAP31	0	46.39920079	0.179858867	0
PLD3	0	46.29732565	0.17968214	0
HSPA6	0	46.74586287	0.179628986	0
FLRT2	0	46.22169164	0.179252504	0
CFAP47	0	46.37272732	0.179155736	0
SAMD5	0	46.49341232	0.179135681	0
CTD-2282P23.2	0	46.43792731	0.179055277	0
CTSC	0	46.21576352	0.178990141	0
RP11-556E13.1	0	46.24003033	0.178830282	0
TMEM156	0	46.37696968	0.178824568	0
SARAF	0	45.96092485	0.178646451	0
PGM2L1	0	46.10326758	0.178487243	0
CD86	0	46.81051942	0.178286073	0
C1orf21	0	46.20188209	0.178203253	0
ACTG1	0	45.82414955	0.178137907	0
WLS	0	45.91719021	0.178043565	0
SAMSN1	0	46.38156022	0.177906667	0
ACSBG1	0	45.78075276	0.177896276	0
LHFPL2	0	45.92208047	0.177618968	0
MSR1	0	45.91886658	0.177392201	0
C11orf88	0	59.25802521	0.177379755	0
PHLDB2	0	72.22492084	0.1773308	0
CSMD2	0	45.63091949	0.177187628	0
ATP6V1G1	0	45.56419908	0.176948185	0
EN1	0	47.09737554	0.176620011	0
DNAH14	0	45.39437345	0.176293475	0
ASCL1	0	45.59198797	0.176246326	0
SCG5	0	45.33775702	0.176189662	0
RP11-160H12.2	0	45.29153843	0.1761637	0
HIST2H2BF	0	45.66248151	0.175959443	0
PXK	0	45.23612865	0.175943507	0
ZMYND10	0	50.65682292	0.175751056	0
CREB5	0	45.18711067	0.175733861	0
RP13-143G15.4	0	46.52097911	0.175595861	0
CXCR4	0	45.94071592	0.175421773	0
RASGRF2	0	45.08446112	0.175353739	0
GMPR	0	45.28420203	0.175239279	0
HSPA1B	0	45.11617024	0.17523824	0
B4GALT1	0	45.65842657	0.175162209	0
ADAMTS17	0	45.4411813	0.175126684	0
DRD2	0	47.08155074	0.175119227	0
ATP5G3	0	45.10350205	0.175102081	0
PTN	0	45.10835077	0.174987434	0
SV2A	0	45.12906719	0.174716124	0
BTBD11	0	45.14110575	0.174715707	0
NDUFA4L2	0	51.04943917	0.174474688	0
NDRG2	0	44.87497612	0.174443541	0
ABCA2	0	44.81929914	0.174311572	0
LIMS1	0	45.05481815	0.174287873	0
RP11-776H12.1	0	44.98070157	0.174276936	0
KHDRBS2	0	44.83922672	0.173994473	0
KCNC2	0	45.78832111	0.173887869	0
EEF1A1	0	44.73136896	0.173798337	0
MT-ND2	0	44.75662872	0.173712472	0
NELL1	0	44.91272329	0.173706427	0
VWF	0	45.19306386	0.173633197	0
SYBU	0	44.73103507	0.173439186	0
GPR183	0	45.89282757	0.173380676	0
AXL	0	44.68675341	0.172982779	0
LPIN1	0	44.54642355	0.172954286	0
OTX2	0	47.81156089	0.17280052	0
ANKRD44	0	44.39971124	0.172575354	0
NDUFA4	0	44.44307453	0.172551991	0
ANKRD34C-AS1	0	44.71708378	0.172393814	0
ATP5A1	0	44.53493086	0.172368427	0
EPN2	0	44.31712462	0.172248431	0
ARPC1B	0	44.43421102	0.172078905	0
CERCAM	0	44.19567786	0.171878045	0
TAGLN2	0	44.56253362	0.171865356	0
DUSP1	0	44.64830729	0.171376365	0
SNX10	0	44.24606667	0.17093328	0
DNAJC6	0	43.93057285	0.170857377	0
LINC00693	0	44.04223529	0.170815942	0
TNFRSF1B	0	44.30843994	0.170785739	0
CLEC7A	0	44.76909337	0.170707096	0
ITGB4	0	44.01263779	0.170508094	0
ANGPTL4	0	44.50787591	0.170418747	0
EIF1	0	43.79244794	0.170303966	0
DNAH9	0	44.2369222	0.170266688	0
SSH2	0	43.78852337	0.170252022	0
SYNE1	0	43.78773211	0.170136354	0
NAV3	0	43.77325868	0.170113868	0
MIR219A2	0	43.72220547	0.170039819	0
LAT2	0	43.87824042	0.169860501	0
ID1	0	45.20063567	0.169793884	0
DTHD1	0	46.23395202	0.169755035	0
RP11-144F15.1	0	44.04296893	0.169678477	0
FABP7	0	43.82113346	0.169410825	0
TMEFF2	0	43.5625831	0.169404267	0
CARNS1	0	43.54828211	0.16937353	0
CERS6	0	43.65344726	0.169343363	0
TMEM59	0	43.52084787	0.169244432	0
BNC2	0	43.79747353	0.169167999	0
SAMD12	0	43.45759079	0.169018043	0
DNM1	0	43.66920813	0.168919279	0
CCL5	0	58.78549915	0.168423917	0
STXBP5-AS1	0	43.40508749	0.168415326	0
PRKAG2	0	43.65922283	0.168242709	0
HINT1	0	43.29283798	0.168225904	0
DYNLRB2	0	49.30303776	0.168080356	0
PELI1	0	43.42543918	0.168003802	0
MARCKSL1	0	43.17483186	0.167882367	0
ADGRA3	0	43.2509045	0.167682427	0
SERPINH1	0	43.55888649	0.167673141	0
SULF2	0	43.42569986	0.167607035	0
CCDC184	0	43.75337372	0.167563585	0
CAMK2B	0	43.28060298	0.167536085	0
GABBR2	0	43.17010857	0.167452554	0
RP11-390N6.1	0	43.39949172	0.167076078	0
TTC29	0	44.00872225	0.167048155	0
FGFR2	0	42.95183369	0.167045827	0
H3F3B	0	42.97481048	0.16698592	0
ADARB2	0	42.99004073	0.166977717	0
RP11-489O18.1	0	43.29282462	0.166942433	0
C10orf90	0	42.8923084	0.166824142	0
SH3GL3	0	42.82977023	0.166573006	0
B4GALT6	0	42.98338622	0.166526107	0
LRRK1	0	43.11070158	0.166505033	0
PCOLCE	0	46.53071217	0.166206878	0
SYNGR3	0	43.34335586	0.166028855	0
CMTM5	0	42.66703629	0.165924465	0
PKP4	0	42.65662362	0.1658766	0
FCGR2A	0	43.00841463	0.165768371	0
LAMP2	0	42.62295734	0.165739995	0
TSC22D4	0	42.60927504	0.165716233	0
MT-ND3	0	42.84428319	0.165715746	0
PPP3CA	0	42.64451046	0.165683808	0
NTM	0	42.59122793	0.165667239	0
ST6GALNAC3	0	42.60628085	0.165572399	0
VWA3A	0	42.75992125	0.165215092	0
RPS19	0	42.51682855	0.164955556	0
RYR2	0	42.29249404	0.164231283	0
MARCKS	0	42.39738071	0.164143061	0
STXBP1	0	42.32846514	0.16409164	0
PRR29	0	46.66728277	0.164008615	0
STMN4	0	42.13485809	0.163835842	0
FRYL	0	42.12031562	0.163827725	0
CNTN2	0	42.10583693	0.163738248	0
TPPP3	0	42.48275667	0.163693417	0
ZNF385B	0	42.55653383	0.163549189	0
RP11-597D13.9	0	43.08532687	0.163430355	0
CALCRL	0	42.30420681	0.16322933	0
IGF1	0	43.44811967	0.163153529	0
IFI6	0	42.7768247	0.162943985	0
PDZRN4	0	43.85043961	0.162922538	0
BEX2	0	41.87360988	0.162508431	0
HSPA8	0	41.86178218	0.162354752	0
HLA-DMB	0	41.98110269	0.162102049	0
HTR1E	0	42.16708013	0.1620922	0
DIRAS1	0	44.71103615	0.161970216	0
PAPLN	0	41.88810551	0.161875904	0
MAML3	0	41.61951145	0.161665674	0
PLPP4	0	41.82750598	0.161572919	0
CTXN3	0	42.15176056	0.16146032	0
RP11-766N7.3	0	41.66541034	0.161395931	0
DGKB	0	41.75711388	0.161356974	0
SH3GL2	0	41.93527585	0.16126269	0
FCGRT	0	41.61654984	0.160987134	0
PECAM1	0	41.78902377	0.160949279	0
CKMT1A	0	42.81592202	0.160865625	0
OXR1	0	41.43606557	0.160842928	0
C10orf54	0	41.64358317	0.160830735	0
HHIP	0	41.360304	0.16075059	0
FSTL4	0	41.61844968	0.160637255	0
QPCT	0	41.7478795	0.160595673	0
PLEKHH2	0	41.3993596	0.160457172	0
FIS1	0	41.26654293	0.160394063	0
NAV2	0	41.27033174	0.160373019	0
GPR85	0	41.85711678	0.160318408	0
MPPED2	0	41.36122959	0.160316236	0
RPS6	0	41.26225961	0.160267186	0
RPL13A	0	41.23595958	0.160170345	0
ISG15	0	42.99362313	0.160155782	0
COL4A5	0	41.16286147	0.160087389	0
TRPC6	0	41.39267532	0.159939995	0
ACADVL	0	41.1828736	0.159904398	0
DYNLT3	0	41.20366987	0.159850172	0
PBXIP1	0	41.26214477	0.159806262	0
CRIP2	0	41.31478986	0.159787231	0
EBF2	0	41.48843477	0.159651086	0
PIN1	0	41.10995942	0.159539928	0
FIBIN	0	41.27524439	0.159425737	0
ANK2	0	40.98972092	0.159421638	0
MGAT4A	0	41.24189676	0.159407586	0
AFAP1L1	0	60.47112844	0.159380942	0
BCL6	0	41.19005848	0.159308165	0
LINC00299	0	41.25766087	0.159261377	0
TMEM130	0	41.15278485	0.158936859	0
DSTN	0	40.91976923	0.158913237	0
TMEM108	0	41.38736865	0.158910483	0
SLC3A2	0	40.89277205	0.158777791	0
CBR1	0	40.7945233	0.158636925	0
SP100	0	40.95443736	0.158467772	0
AKAP6	0	40.74016262	0.158457556	0
MKNK1	0	40.88701456	0.15842069	0
RAMP2	0	51.76433166	0.158418826	0
PDE1C	0	40.73083483	0.158396721	0
NFIB	0	40.74577017	0.158361295	0
VAV3	0	40.90462969	0.158324853	0
MAPK10	0	40.68707152	0.158205459	0
RFK	0	40.85466886	0.158159633	0
RPL10	0	40.62298678	0.157922651	0
SEPW1	0	40.60644056	0.157877888	0
UBC	0	40.76144096	0.157715317	0
FAM49B	0	40.59007164	0.157653363	0
RASGRF1	0	40.53813014	0.157609059	0
ANTXR1	0	40.60495923	0.157395316	0
ST8SIA1	0	40.5922262	0.157365108	0
ADGRG1	0	40.52555835	0.157272672	0
SYNDIG1	0	40.29109418	0.156507443	0
AC002429.5	0	40.36231869	0.156374879	0
FPR1	0	40.49752712	0.156365317	0
SLC24A3	0	40.26211207	0.156153868	0
ARHGAP21	0	40.13139239	0.156081125	0
TMEM88	0	45.96900042	0.156060707	0
NCKAP1L	0	40.42800735	0.155944062	0
SLC39A12	0	40.27802451	0.155601755	0
CDHR3	0	40.13121296	0.155573686	0
FRY	0	40.13457009	0.155475022	0
ABCA9	0	40.65999069	0.15547487	0
HERPUD1	0	40.22020463	0.155459292	0
CD59	0	40.23338178	0.155437059	0
GRM7	0	40.04922425	0.155414216	0
ENTPD2	0	40.39336135	0.155299035	0
OR5V1	0	44.51377955	0.155221202	0
PRKCH	0	40.23975065	0.155127174	0
HSPB8	0	40.25451863	0.155107924	0
UGT8	0	39.87770922	0.155074948	0
LGI1	0	39.93000866	0.154772129	0
ALK	0	40.0301422	0.154690774	0
RNF150	0	39.88009495	0.154466696	0
PCLO	0	39.74106706	0.154348318	0
ANKRD34B	0	42.52623078	0.154309247	0
EML4	0	39.83804477	0.154242372	0
SEMA3E	0	39.75398216	0.154184942	0
MAP4K4	0	39.57199997	0.153906349	0
SRRM4	0	39.76005487	0.153881794	0
VWC2	0	39.78710916	0.153833027	0
CHRM3	0	39.8131688	0.153754011	0
CDKN1A	0	39.76245229	0.15367996	0
PSD2	0	39.53575498	0.153388525	0
SLC18A1	0	42.69487527	0.153320243	0
ITGA7	0	39.70979855	0.153283908	0
LDB3	0	39.34469307	0.152997587	0
CA2	0	39.31836871	0.152828544	0
NPM2	0	39.57568932	0.152638967	0
RGS16	0	40.77939419	0.152614056	0
CD38	0	39.44635379	0.152611977	0
DLEU7	0	39.52316345	0.152550084	0
HES1	0	40.17858068	0.152399531	0
MYO1F	0	39.45162901	0.152351646	0
AFF2	0	39.41782191	0.152062144	0
JAKMIP1	0	39.23325718	0.151774856	0
FAM107A	0	39.30803141	0.151767694	0
SHISA6	0	39.17294483	0.151544056	0
RTN3	0	38.94171231	0.151409683	0
LRRTM3	0	38.90839115	0.151304793	0
SLC22A17	0	38.92230886	0.151180005	0
PLD4	0	39.1031323	0.151126216	0
ITGB2	0	39.11971292	0.15103629	0
RP1-34H18.1	0	39.02315192	0.151023983	0
RP11-386I14.4	0	39.15476485	0.150935332	0
ZNF565	0	38.78248904	0.150800711	0
BCL11A	0	39.27583131	0.150783256	0
MACROD2	0	38.71142105	0.150501824	0
PALM2	0	38.7204862	0.15041697	0
GJB6	0	38.83698184	0.150104142	0
TMEM35	0	38.79463222	0.15008802	0
EML6	0	38.6639467	0.150041391	0
AUTS2	0	38.57710942	0.150021359	0
PLEKHH1	0	38.5551348	0.149930096	0
MTSS1L	0	38.65172326	0.149912599	0
HIF1A-AS2	0	38.80255002	0.149865794	0
AFAP1L2	0	38.72766657	0.149848677	0
OSBPL3	0	38.81755204	0.149814064	0
RUNX1T1	0	38.5399282	0.14934735	0
GPR34	0	39.20825462	0.149121356	0
CSPG5	0	38.53104726	0.149116543	0
USH1C	0	38.34606058	0.149013374	0
MVB12B	0	38.30390358	0.148935246	0
RP11-123M6.2	0	38.56556883	0.148933759	0
AK1	0	39.77532587	0.1488192	0
AC114730.3	0	38.41868322	0.148623753	0
NHS	0	38.34536155	0.148579104	0
IGFBP6	0	39.77374762	0.148538405	0
CAMK1D	0	38.25784699	0.14850473	0
MT-ND1	0	38.28035501	0.14848027	0
SPOCK1	0	38.15925247	0.148363261	0
NAP1L3	0	38.24758442	0.148340281	0
MYOF	0	38.22551483	0.148181148	0
SDC2	0	38.20011021	0.148021347	0
SLC7A5	0	38.24500586	0.147703874	0
GPX4	0	38.03959687	0.147617055	0
STAC	0	41.63767469	0.147603506	0
BMPR1B	0	38.05093199	0.147568539	0
PHF21B	0	38.02795427	0.147565626	0
ATP5B	0	37.9731865	0.147377518	0
NDST3	0	38.09437997	0.147369635	0
TMEM132B	0	38.05966666	0.147308854	0
TMEM100	0	38.22586797	0.147240848	0
SKP1	0	37.86067822	0.147193068	0
MYL12B	0	37.97407403	0.147161211	0
FAM131C	0	38.01879579	0.147126544	0
RNF144B	0	38.69431854	0.147106964	0
FUT8	0	37.80024207	0.146983603	0
SLC9A3R2	0	43.19326198	0.146957514	0
YWHAG	0	37.9198334	0.146924965	0
TCEAL6	0	38.10049378	0.146884607	0
CLMN	0	37.7553977	0.146790272	0
NSMF	0	38.07303909	0.146757187	0
RP11-454P21.1	0	37.95655389	0.14671652	0
CADM3	0	37.91797959	0.146673342	0
TRDN	0	37.81041534	0.146270324	0
MGST3	0	37.5774872	0.146095133	0
IRAK3	0	37.75000659	0.146044044	0
RP11-32K4.1	0	37.62634144	0.145862986	0
ZCCHC12	0	41.04085364	0.145836543	0
COL21A1	0	37.69506307	0.145642807	0
CCDC173	0	37.85865803	0.145571807	0
FMNL3	0	37.53461828	0.14543992	0
ASIC2	0	37.78949186	0.145386745	0
GFRA1	0	37.65823823	0.145384058	0
AGAP1	3.72E-306	37.38281702	0.145377866	4.79E-305
NCAM2	8.13E-306	37.36188287	0.145281469	1.05E-304
SGCZ	8.17E-308	37.48471594	0.14520559	1.06E-306
NTN1	3.50E-307	37.44590656	0.145182591	4.52E-306
SIDT1-AS1	0	37.60921238	0.145054081	0
PPEF1	2.35E-308	37.51790306	0.145049557	3.04E-307
TM4SF1	0	39.79403791	0.144933239	0
CFAP221	0	37.54453238	0.144916665	0
LGALS3	0	39.5314458	0.144812837	0
BHLHE41	3.18E-306	37.38698005	0.144771713	4.10E-305
ROPN1L	0	43.09151586	0.144699452	0
AFF3	1.11E-303	37.23014238	0.144690757	1.42E-302
RPL41	6.65E-306	37.36727202	0.144626098	8.55E-305
PRICKLE1	0	37.59912826	0.144619372	0
GRIA2	1.95E-303	37.2150722	0.144553926	2.49E-302
CFL1	2.56E-302	37.14587793	0.144405833	3.25E-301
ZBTB20	9.13E-302	37.11159847	0.144329229	1.16E-300
F3	0	37.56218583	0.144214338	0
TENM1	8.22E-304	37.2382054	0.144213196	1.05E-302
NELL2	4.88E-305	37.31390026	0.144120236	6.27E-304
POLR2F	1.04E-300	37.04610373	0.144043158	1.32E-299
ASIC4	2.81E-303	37.20525857	0.143923056	3.59E-302
SVEP1	2.36E-302	37.14805493	0.143896483	3.00E-301
TCF12	6.00E-300	36.9987428	0.143894598	7.61E-299
CALM1	1.04E-299	36.98379234	0.143743201	1.32E-298
KCNQ5	0	37.57491374	0.143580637	0
ANKS1B	3.09E-298	36.89215043	0.143460692	3.90E-297
PDZRN3	1.98E-306	37.3996723	0.143435564	2.55E-305
SIAH3	0	38.71563103	0.143248213	0
RPL13	1.40E-297	36.85123033	0.143166627	1.76E-296
GNG12-AS1	2.09E-302	37.15129554	0.143160852	2.67E-301
ALDH1L1	7.74E-305	37.30157933	0.143019059	9.93E-304
GUCY1A2	2.27E-298	36.9004756	0.143012097	2.87E-297
SCD5	2.27E-296	36.77558355	0.142990361	2.86E-295
ANO2	7.82E-299	36.92931205	0.142876441	9.91E-298
SVIP	7.88E-296	36.74171834	0.142827275	9.92E-295
PLPPR4	1.14E-300	37.04352935	0.142752078	1.45E-299
CSRP1	1.41E-295	36.72594607	0.14274356	1.77E-294
ATP6V0E2	2.17E-295	36.7141358	0.142635966	2.73E-294
LINC00499	2.23E-302	37.14956439	0.142565161	2.84E-301
SV2B	1.27E-296	36.79123545	0.14244685	1.61E-295
CD69	3.88E-304	37.25836185	0.142423125	4.98E-303
MT1M	0	38.7605203	0.142039592	0
GNG11	0	45.37781847	0.142018163	0
MGLL	2.44E-293	36.58541569	0.141643569	3.06E-292
CD37	8.02E-299	36.92863688	0.141637842	1.01E-297
DPYSL5	1.85E-290	36.40383305	0.141515791	2.31E-289
FAM177B	3.53E-295	36.70090381	0.141077778	4.43E-294
CORO1A	4.66E-293	36.56772373	0.14104121	5.84E-292
ZFYVE16	2.03E-287	36.21124058	0.140811761	2.52E-286
PLA2G16	5.81E-287	36.18215008	0.140698531	7.21E-286
RP11-420O16.1	0	38.17810641	0.140660969	0
CNTN3	6.87E-289	36.30449413	0.140475588	8.57E-288
DYNC1I1	3.30E-286	36.13419084	0.140445138	4.07E-285
DOCK7	9.84E-287	36.16760556	0.14042883	1.22E-285
HCST	1.64E-289	36.34386087	0.140342155	2.05E-288
GALNT13	1.60E-285	36.09039711	0.140284849	1.98E-284
PRKAR1B	8.92E-287	36.17030216	0.140274601	1.11E-285
CYCS	1.37E-285	36.09475547	0.140219647	1.69E-284
RPL11	9.90E-286	36.10377042	0.140199773	1.22E-284
ACSS3	3.53E-286	36.13229999	0.140152125	4.36E-285
MAP3K8	1.26E-291	36.47759212	0.140137493	1.57E-290
SERPINB9	1.52E-288	36.28264014	0.140113773	1.89E-287
IFI16	8.09E-287	36.17302053	0.140082437	1.00E-285
PABPC1	3.20E-285	36.07123733	0.139963028	3.94E-284
ANLN	6.94E-284	35.98595796	0.139905425	8.51E-283
HAVCR2	7.13E-286	36.11283403	0.13986048	8.80E-285
DBI	1.23E-284	36.03402586	0.139844418	1.51E-283
RASL12	2.22E-287	36.20871751	0.139756368	2.76E-286
IQSEC3	7.34E-288	36.23925186	0.139694621	9.14E-287
TBC1D4	2.53E-284	36.01399885	0.139640518	3.10E-283
CLVS2	1.04E-286	36.16618812	0.139612263	1.28E-285
IGFBP5	3.13E-302	37.1403843	0.139343176	3.99E-301
NAMPT	3.07E-292	36.51621637	0.139220252	3.84E-291
CD99	3.80E-282	35.87463362	0.139101557	4.65E-281
LIMCH1	1.64E-280	35.76954508	0.139094476	2.01E-279
AMPH	2.03E-281	35.82787123	0.138872429	2.49E-280
CAPN3	1.99E-279	35.69974142	0.138788093	2.43E-278
RAMP3	5.84E-280	35.73411277	0.138741753	7.13E-279
ABCA8	1.94E-278	35.63596532	0.138557958	2.37E-277
NUMB	5.33E-279	35.6722041	0.13853329	6.50E-278
GJB1	4.01E-278	35.61565987	0.138418182	4.88E-277
GNB4	3.64E-283	35.93987514	0.138023214	4.47E-282
SEMA4D	2.72E-276	35.49712507	0.138018512	3.31E-275
CETN2	5.84E-290	36.37229986	0.137779651	7.29E-289
FAM107B	1.97E-274	35.37640716	0.137549455	2.38E-273
DNAH6	7.79E-288	36.23759415	0.137498339	9.69E-287
PRKD1	2.66E-275	35.4329423	0.137402477	3.22E-274
SMOC1	8.37E-275	35.40055655	0.1372564	1.01E-273
SCOC	1.40E-273	35.32086885	0.137220984	1.70E-272
SOX9	5.50E-275	35.41241287	0.137104008	6.67E-274
AL132709.8	7.14E-278	35.59947629	0.137003634	8.68E-277
PLEKHA7	2.30E-273	35.3069588	0.136918404	2.77E-272
FMN1	3.56E-273	35.29458488	0.136894881	4.28E-272
C3AR1	1.16E-276	35.52112098	0.136676152	1.41E-275
GSN	2.27E-270	35.11127092	0.136535286	2.72E-269
C4orf47	1.81E-272	35.24855724	0.136534384	2.17E-271
RP5-1031D4.2	1.30E-280	35.7761056	0.136511526	1.59E-279
ARHGAP42	1.71E-273	35.31532213	0.136490997	2.06E-272
RAB20	1.68E-273	35.3158761	0.136397574	2.02E-272
IPO9-AS1	3.33E-270	35.10031717	0.136362792	3.99E-269
TSPAN13	1.06E-273	35.32893059	0.136351605	1.28E-272
PRDM1	4.33E-273	35.28897991	0.136272473	5.22E-272
CIITA	4.03E-272	35.22580756	0.136238118	4.84E-271
TGFBR2	8.08E-272	35.2060604	0.136079558	9.70E-271
SNAP91	9.53E-268	34.9389324	0.135659017	1.14E-266
AC016716.2	3.22E-268	34.96999975	0.135581206	3.84E-267
TNS3	1.24E-269	35.0629347	0.135533653	1.48E-268
ELMOD1	3.24E-268	34.96979096	0.135526729	3.86E-267
RP11-133F8.2	2.43E-269	35.04373498	0.135457371	2.90E-268
Mar-01	7.96E-266	34.81218041	0.13536903	9.46E-265
PTCHD1	8.44E-268	34.94241393	0.135218044	1.01E-266
ENG	2.89E-269	35.03882328	0.135159669	3.45E-268
MT-ATP6	2.91E-266	34.84103852	0.135099895	3.46E-265
ENO1	2.59E-266	34.84438535	0.134964022	3.08E-265
PIFO	0	46.26013688	0.13490619	0
CFH	0	39.71828712	0.134813534	0
SORCS1	9.02E-266	34.80856686	0.134748607	1.07E-264
CCDC88A	2.65E-262	34.57859801	0.134459269	3.13E-261
ITM2B	2.92E-262	34.57575836	0.134409857	3.45E-261
EGFR	1.42E-264	34.7293587	0.134373163	1.68E-263
STK32B	5.40E-265	34.75716578	0.134260799	6.40E-264
SYT17	8.55E-263	34.61126296	0.134119002	1.01E-261
KCNC1	1.41E-265	34.79569208	0.133893415	1.68E-264
XKR6	5.56E-261	34.49054226	0.133852727	6.54E-260
TNFRSF10D	1.18E-263	34.6684965	0.133818733	1.39E-262
ARHGEF10L	2.93E-261	34.5091157	0.133643865	3.45E-260
SGK1	4.15E-259	34.3653655	0.133618847	4.87E-258
NBEA	7.32E-259	34.34888476	0.133463479	8.57E-258
RANBP3L	8.93E-260	34.41001403	0.133337446	1.05E-258
PTPN5	1.37E-264	34.73043612	0.133302765	1.62E-263
NEGR1	3.70E-258	34.30167415	0.133300021	4.32E-257
SYPL1	2.40E-257	34.2472312	0.133106721	2.79E-256
TMEM67	9.24E-260	34.40903003	0.133100152	1.08E-258
DYNLL1	2.13E-256	34.18345025	0.132900969	2.48E-255
RP11-16C1.3	1.87E-258	34.32165202	0.132835252	2.18E-257
CD151	1.86E-258	34.32178379	0.132835182	2.17E-257
GADD45G	2.70E-258	34.31085833	0.132651393	3.16E-257
ADGRF5	1.01E-297	36.86014453	0.132562174	1.27E-296
PRICKLE2	6.74E-256	34.149757	0.132535584	7.83E-255
CPVL	8.75E-257	34.20943732	0.132481673	1.02E-255
RP11-444D3.1	8.39E-256	34.14334662	0.132365539	9.74E-255
GBP1	0	37.75697529	0.132346785	0
WNK2	7.44E-258	34.28135389	0.132302593	8.67E-257
PSAP	4.30E-254	34.0279603	0.13222318	4.97E-253
IFITM2	1.20E-258	34.33444286	0.132218588	1.41E-257
CRISPLD2	1.37E-255	34.12907513	0.132182484	1.58E-254
Sep-08	4.21E-253	33.96089788	0.132035657	4.86E-252
GAB1	5.75E-253	33.95170865	0.132012655	6.64E-252
XIST	3.31E-253	33.96800735	0.131966931	3.82E-252
SLCO3A1	8.33E-253	33.94083099	0.131955753	9.60E-252
TUSC3	2.23E-252	33.91178551	0.131258259	2.57E-251
ABI1	4.71E-251	33.82181947	0.131246742	5.41E-250
KIRREL3	4.11E-250	33.75774876	0.131210326	4.72E-249
RP11-649A16.1	1.05E-255	34.13679502	0.13094254	1.22E-254
LST1	1.12E-252	33.93202585	0.130940313	1.29E-251
SHC3	4.63E-252	33.89029678	0.130936436	5.32E-251
MTUS1	1.01E-248	33.66288201	0.130880458	1.15E-247
SLITRK4	8.69E-255	34.0748882	0.130834221	1.01E-253
SPAG8	6.62E-252	33.87975221	0.130581513	7.61E-251
MYO1D	1.31E-247	33.58685177	0.130570566	1.49E-246
MS4A6A	2.03E-250	33.77866707	0.130470526	2.33E-249
MLXIPL	1.69E-249	33.71598542	0.13046995	1.93E-248
SAMD4A	7.59E-248	33.60297708	0.130425037	8.65E-247
CAMK4	6.20E-250	33.74561261	0.130216515	7.10E-249
HCLS1	9.79E-250	33.73206829	0.130201146	1.12E-248
PLEKHB1	4.01E-246	33.48477771	0.130145359	4.55E-245
SHROOM4	5.75E-246	33.47404386	0.130115631	6.52E-245
PLEKHG1	7.03E-246	33.46805448	0.13004112	7.96E-245
RP11-759A24.3	3.62E-249	33.69332029	0.129993855	4.14E-248
APBB2	4.14E-245	33.41504623	0.129934738	4.68E-244
PLCXD3	7.72E-247	33.53391464	0.129814438	8.79E-246
AKAP12	1.76E-270	35.1184218	0.129787917	2.12E-269
PRKCA	1.21E-244	33.3830267	0.129759858	1.36E-243
CCND3	2.99E-246	33.49361045	0.129733606	3.39E-245
TRIM9	1.02E-244	33.38825093	0.129707765	1.15E-243
MYRF	2.76E-244	33.35827103	0.129649684	3.11E-243
RHPN1	7.34E-249	33.6723501	0.129382947	8.38E-248
SERPINI1	2.59E-243	33.29120833	0.12930597	2.91E-242
ST6GAL2	7.20E-245	33.3985251	0.12926926	8.13E-244
LRRC63	9.54E-243	33.25203214	0.129262103	1.07E-241
SPAG6	2.50E-246	33.49894714	0.129240851	2.84E-245
TMEM163	8.05E-247	33.53270325	0.129209747	9.15E-246
FAS	0	38.5640774	0.129113768	0
DIAPH2	6.81E-243	33.26215264	0.129077537	7.66E-242
SLC2A1	1.13E-245	33.45397391	0.129066569	1.27E-244
DNAJA4	9.52E-250	33.73290638	0.129038342	1.09E-248
FXYD5	2.52E-244	33.36105702	0.128966735	2.84E-243
Mar-04	5.26E-246	33.47670868	0.12895168	5.96E-245
KSR2	2.01E-242	33.22964974	0.128920406	2.25E-241
CLDN1	2.41E-260	34.4480035	0.128754169	2.83E-259
NPAS2	6.75E-242	33.19319	0.128588674	7.54E-241
MSN	4.53E-242	33.20517163	0.128393704	5.07E-241
RP11-701P16.2	2.36E-242	33.22474986	0.128357416	2.65E-241
ARRB2	2.83E-242	33.21934133	0.128333094	3.16E-241
MRVI1	1.52E-242	33.2379909	0.12829468	1.71E-241
CNTN6	1.23E-240	33.10561746	0.128276778	1.38E-239
CH17-437K3.1	1.14E-242	33.24662189	0.128023723	1.28E-241
IER3	3.43E-240	33.0747619	0.127806989	3.82E-239
SMAP2	2.94E-239	33.00977915	0.127770894	3.27E-238
PPIA	3.82E-237	32.86212732	0.127682797	4.25E-236
EPHA5-AS1	1.34E-242	33.24189294	0.127589508	1.50E-241
ATPIF1	1.06E-236	32.83105709	0.127458754	1.18E-235
GPR149	2.62E-247	33.56609901	0.12739608	2.98E-246
SLC8A1-AS1	1.50E-236	32.82052214	0.127127879	1.66E-235
IGSF21	1.10E-236	32.82993029	0.127114705	1.22E-235
SMYD3	6.01E-235	32.70799195	0.127110687	6.61E-234
FUT9	8.30E-235	32.69814239	0.127035752	9.12E-234
GALNT18	3.79E-235	32.72207234	0.126774277	4.17E-234
CCND1	4.26E-236	32.78875036	0.126752222	4.71E-235
ZC3HAV1	1.81E-236	32.814827	0.126736338	2.00E-235
USP53	5.25E-235	32.71215575	0.126628473	5.77E-234
LRP2	4.80E-233	32.57392135	0.126597616	5.24E-232
RHOC	2.86E-235	32.73071792	0.126518221	3.15E-234
ITIH5	9.96E-236	32.76285109	0.12650124	1.10E-234
RPS27A	5.67E-233	32.56880947	0.126464892	6.18E-232
MAL	2.00E-232	32.53016521	0.126438278	2.17E-231
SLC35F4	5.32E-240	33.06148176	0.126378713	5.93E-239
MYLK	3.17E-232	32.51602224	0.126352432	3.44E-231
RIT2	4.53E-236	32.78688739	0.126257414	5.00E-235
BOC	2.47E-234	32.66484647	0.126240357	2.70E-233
DNAAF1	2.77E-237	32.87192632	0.126230896	3.08E-236
CDH20	3.76E-231	32.43990022	0.126142228	4.08E-230
SLC32A1	2.45E-282	35.88679495	0.126079417	3.01E-281
COLEC12	7.48E-232	32.48959298	0.125940623	8.13E-231
RP11-115J23.1	1.06E-234	32.69066938	0.125874737	1.16E-233
ZDHHC20	3.10E-230	32.37489013	0.125846071	3.36E-229
ADGB	1.02E-242	33.25005532	0.12579252	1.14E-241
PALLD	2.95E-234	32.659335	0.125785545	3.23E-233
SDCBP	3.17E-232	32.51601168	0.12578287	3.44E-231
TPM1	5.29E-234	32.64149053	0.125713048	5.78E-233
LAMA4	3.57E-231	32.44152527	0.125705473	3.87E-230
IFI44L	9.57E-233	32.5527427	0.125596117	1.04E-231
FLNA	4.93E-234	32.64363133	0.125539041	5.39E-233
SLC10A4	2.28E-261	34.51640221	0.125460864	2.68E-260
FGD4	5.54E-229	32.28577773	0.125399964	5.99E-228
FOCAD	7.83E-229	32.27507893	0.125388334	8.46E-228
OGFRL1	9.47E-231	32.41144817	0.125307807	1.03E-229
EYA2	2.19E-229	32.3145364	0.125306632	2.37E-228
RP11-114G22.1	1.18E-233	32.61689278	0.125111223	1.29E-232
MOAP1	9.58E-229	32.26882579	0.125095518	1.03E-227
LSAMP-AS1	1.35E-227	32.18689749	0.125079053	1.45E-226
OSBPL10	4.61E-229	32.29146963	0.124926074	4.99E-228
KCTD8	1.05E-226	32.12305427	0.124850685	1.13E-225
ABCA1	3.91E-227	32.15380211	0.124817193	4.20E-226
F12	0	45.35429317	0.124758349	0
CPED1	2.68E-228	32.23690492	0.124722436	2.90E-227
OSBPL11	1.31E-226	32.1161638	0.124617263	1.41E-225
ATP13A4	1.23E-226	32.11815364	0.12454835	1.32E-225
TAB2	1.56E-226	32.1108545	0.124509533	1.67E-225
DUSP28	0	45.3543758	0.124491125	0
ARAP2	1.09E-224	31.97836126	0.12432347	1.17E-223
EZR	8.14E-226	32.05932788	0.124032591	8.71E-225
ATP6V0D1	1.04E-224	31.97990165	0.123980982	1.11E-223
RPL15	6.15E-223	31.85213808	0.12379742	6.55E-222
PGAM2	3.74E-227	32.15516327	0.123796881	4.02E-226
GUCY1B3	1.94E-225	32.03224396	0.123772461	2.08E-224
ATP10B	1.27E-221	31.75697087	0.123458492	1.35E-220
GABBR1	1.17E-222	31.83182431	0.123433001	1.25E-221
PAX5	8.51E-271	35.13916543	0.123430282	1.02E-269
LRRN3	1.12E-222	31.83343114	0.123408623	1.19E-221
SCN8A	6.55E-223	31.85015289	0.123351452	6.97E-222
SYTL3	4.37E-224	31.93494242	0.123152666	4.66E-223
SPARC	4.14E-221	31.71981351	0.123084917	4.39E-220
PTPRJ	2.42E-220	31.66413262	0.122944094	2.56E-219
ANKDD1A	1.03E-220	31.6911844	0.122868598	1.09E-219
SUSD6	2.36E-220	31.66501432	0.122799531	2.49E-219
FAM110B	3.83E-221	31.72227668	0.12268738	4.06E-220
CACNA1C	1.27E-219	31.61188744	0.122685879	1.34E-218
LRCH1	9.22E-228	32.1986517	0.122453931	9.93E-227
CFAP126	0	39.65104692	0.122416559	0
GPR37	6.21E-218	31.48865637	0.12238262	6.55E-217
SMOC2	0	43.30101307	0.12231627	0
YWHAH	4.69E-220	31.64326497	0.122310546	4.96E-219
EXOC6B	1.45E-217	31.46165882	0.122305118	1.53E-216
DISC1	2.22E-218	31.52129254	0.122184002	2.34E-217
TOX2	1.40E-217	31.46283032	0.121815204	1.48E-216
DDAH1	1.27E-216	31.39277976	0.121709341	1.33E-215
SLC17A6	5.73E-236	32.77972951	0.121592832	6.32E-235
AC018717.1	0	40.21461472	0.121480062	0
SLC12A2	3.18E-214	31.21654306	0.121339649	3.32E-213
DPY19L2	7.40E-216	31.33664841	0.121311442	7.75E-215
FBXO32	4.00E-213	31.13540136	0.120923699	4.17E-212
PARP14	7.14E-216	31.33778122	0.120881714	7.49E-215
RNF175	2.67E-214	31.22210746	0.120866653	2.79E-213
MACF1	2.14E-212	31.08155206	0.120810745	2.23E-211
PLAUR	5.59E-216	31.34556438	0.120758555	5.87E-215
NAP1L2	1.53E-213	31.16624137	0.120715779	1.60E-212
CCDC153	3.73E-258	34.30147215	0.120619658	4.35E-257
SNHG24	2.00E-216	31.37836017	0.120567388	2.10E-215
COBL	2.98E-211	30.99676908	0.120492171	3.09E-210
SOCS6	1.32E-213	31.1710083	0.120476408	1.38E-212
NNAT	3.51E-236	32.79466906	0.120441136	3.88E-235
TEKT1	1.95E-302	37.15320439	0.120323537	2.49E-301
DIP2B	2.52E-210	30.92794522	0.120241059	2.61E-209
RUNDC3A	4.35E-212	31.0586936	0.120130281	4.53E-211
SUSD4	2.35E-211	31.0044832	0.120002892	2.44E-210
RP11-353M9.1	1.62E-212	31.09039997	0.119910994	1.69E-211
WDR61	4.54E-213	31.13135268	0.119910749	4.73E-212
RPS15	3.81E-209	30.84003858	0.11983351	3.94E-208
DMTN	8.62E-212	31.03673163	0.119397951	8.96E-211
SPSB4	4.82E-210	30.9069186	0.119359315	5.00E-209
BAALC	1.81E-208	30.78955441	0.119332633	1.87E-207
SHROOM3	8.37E-209	30.81451717	0.119309185	8.65E-208
PPARGC1A	1.86E-209	30.86328005	0.119196016	1.93E-208
RORB	3.29E-208	30.77011568	0.11917731	3.39E-207
SCN7A	4.12E-209	30.8374792	0.119148773	4.26E-208
RP11-81H3.2	8.62E-206	30.58881597	0.118841479	8.83E-205
HN1	2.22E-207	30.70806148	0.118798698	2.29E-206
SLC38A1	1.69E-208	30.79168558	0.118763168	1.75E-207
MERTK	2.31E-209	30.85628922	0.118757381	2.39E-208
ABHD15-AS1	3.19E-206	30.621222	0.118751433	3.28E-205
ABHD2	8.33E-206	30.58991556	0.118715545	8.55E-205
GUCY1A3	3.14E-208	30.771661	0.118694234	3.24E-207
MAP3K7	5.98E-205	30.52549702	0.118657383	6.12E-204
CMAS	1.52E-205	30.57037957	0.118580678	1.55E-204
SCIN	4.57E-208	30.75944231	0.118577192	4.71E-207
OTUD7A	1.48E-204	30.49589448	0.118541237	1.51E-203
PLA2G4A	5.51E-207	30.67849871	0.118423749	5.67E-206
KLHL32	4.10E-204	30.46244713	0.118415542	4.18E-203
SLITRK5	6.30E-206	30.59907714	0.118392879	6.46E-205
TJP1	6.90E-204	30.4453794	0.118372786	7.03E-203
CHCHD2	7.37E-204	30.44318052	0.118245218	7.51E-203
ID4	1.32E-206	30.65003619	0.11822614	1.36E-205
BRINP1	3.71E-205	30.54114324	0.118187851	3.79E-204
BNIP3	2.71E-203	30.40041227	0.118009275	2.75E-202
ADAP2	1.24E-204	30.50164651	0.118000994	1.27E-203
FAM92B	4.41E-263	34.63037322	0.11798823	5.21E-262
LMO3	1.03E-203	30.43210783	0.117846246	1.05E-202
GRIN3A	1.45E-203	30.42088132	0.117721435	1.48E-202
PARP8	3.72E-204	30.46560815	0.117683382	3.80E-203
FIGN	4.23E-202	30.31003067	0.117649323	4.28E-201
RTN4	2.17E-201	30.25604206	0.117622515	2.19E-200
ETV1	1.11E-202	30.35404573	0.117606534	1.13E-201
ANGPTL1	2.85E-203	30.39876517	0.117589105	2.89E-202
LPCAT4	1.11E-203	30.42983115	0.117561693	1.13E-202
RP4-630C24.3	2.45E-201	30.25204249	0.117560579	2.47E-200
TMEM14A	3.75E-201	30.23797658	0.117463794	3.77E-200
PFKM	5.09E-202	30.30391235	0.117229074	5.15E-201
LMNTD1	2.27E-202	30.33051799	0.117166023	2.30E-201
NRSN1	8.64E-202	30.28646539	0.117161409	8.73E-201
CYTH4	1.23E-201	30.27489506	0.117149886	1.24E-200
AC159540.1	1.84E-200	30.18548369	0.117118941	1.84E-199
SLIT1	2.49E-203	30.4032491	0.117098756	2.53E-202
PFKFB2	1.51E-200	30.19188914	0.117048493	1.52E-199
OLIG1	1.63E-199	30.11311916	0.116969708	1.63E-198
IER5	1.87E-201	30.26107338	0.116906499	1.88E-200
NSF	2.91E-199	30.09390286	0.116873554	2.91E-198
TMEM196	1.58E-201	30.26664288	0.116831707	1.59E-200
KLF6	2.61E-200	30.17380626	0.11681051	2.62E-199
RPS2	1.87E-199	30.1085706	0.116773821	1.87E-198
EPHA4	7.09E-201	30.21694942	0.116690757	7.12E-200
P2RY13	8.78E-201	30.2099116	0.116624483	8.80E-200
CDH8	3.62E-198	30.01016293	0.116555194	3.60E-197
OSBPL1A	1.43E-197	29.96427893	0.116488108	1.42E-196
SLCO1A2	6.78E-197	29.91242748	0.116248968	6.72E-196
LINC00461	5.44E-198	29.99653839	0.116231255	5.42E-197
RPS6KA3	8.79E-199	30.05721829	0.116197179	8.76E-198
RPL3	7.45E-197	29.90929167	0.116051852	7.38E-196
NCAM1	5.80E-196	29.84065862	0.116013596	5.73E-195
P2RY14	1.74E-197	29.95773427	0.115907014	1.73E-196
CCDC129	9.14E-197	29.90246708	0.115891584	9.05E-196
RPL32	3.52E-196	29.85743055	0.115882719	3.47E-195
PFN1	6.33E-201	30.22069813	0.115824544	6.36E-200
YWHAQ	1.74E-195	29.80386891	0.11581023	1.71E-194
SLC6A1-AS1	5.21E-199	30.07456377	0.115765145	5.21E-198
CD82	4.60E-196	29.84840365	0.115719931	4.55E-195
LMOD3	1.77E-234	32.67504365	0.115703661	1.94E-233
C11orf70	2.70E-201	30.24891992	0.11570106	2.71E-200
RPLP1	9.45E-196	29.82433519	0.115684113	9.32E-195
GSG1L	1.73E-196	29.88111766	0.115622188	1.71E-195
TNK2	1.54E-195	29.80798252	0.115598498	1.52E-194
NTSR2	2.13E-196	29.87422623	0.115454763	2.10E-195
LINC01322	9.82E-195	29.74583387	0.115426914	9.66E-194
TTLL5	1.57E-193	29.65264725	0.115249165	1.54E-192
TMEM47	1.96E-198	30.03060363	0.115174073	1.95E-197
COX4I1	3.81E-193	29.62270059	0.115073462	3.74E-192
ITGA2	1.94E-192	29.56773567	0.114912398	1.91E-191
SLC47A2	4.01E-204	30.46312164	0.114820386	4.10E-203
EYA1	1.67E-193	29.65046879	0.114620203	1.64E-192
PPP1R17	8.66E-235	32.69683753	0.114541663	9.51E-234
LAMA1	4.04E-192	29.54296276	0.114528158	3.96E-191
DAAM2	4.43E-191	29.46188539	0.114502783	4.32E-190
GOT1	1.83E-191	29.49183728	0.114488124	1.79E-190
RP11-737F9.1	1.18E-193	29.66220161	0.114465687	1.16E-192
NFKBIA	2.20E-192	29.56351716	0.114447936	2.16E-191
NR4A1	5.61E-195	29.7645962	0.114380006	5.53E-194
HCN1	9.29E-198	29.97873267	0.114280927	9.24E-197
SIPA1L2	4.41E-191	29.46208439	0.114267382	4.30E-190
IL1RAPL2	1.75E-206	30.64079772	0.114110892	1.80E-205
CALB1	8.77E-214	31.18404868	0.11405531	9.16E-213
SCGN	1.60E-224	31.96632329	0.114028657	1.71E-223
PLSCR1	4.22E-191	29.46352225	0.113937575	4.12E-190
APP	5.68E-189	29.29691009	0.113899848	5.53E-188
ARHGAP44	6.97E-189	29.28991119	0.113679827	6.78E-188
DACH1	2.06E-192	29.56572628	0.113650911	2.02E-191
AC012593.1	2.78E-188	29.24266815	0.113632933	2.70E-187
CDH13	1.58E-188	29.26193259	0.113565621	1.54E-187
RGS19	1.83E-189	29.33548972	0.113398797	1.78E-188
TMTC1	1.30E-189	29.34708536	0.113318179	1.27E-188
NTSR1	7.52E-217	31.40941644	0.113080711	7.92E-216
HTR2A	2.18E-191	29.48589384	0.113045198	2.13E-190
IL32	6.67E-254	34.01505322	0.112960775	7.71E-253
PLEC	7.65E-188	29.20811401	0.112935058	7.42E-187
FGL2	6.45E-189	29.29258649	0.112689781	6.27E-188
SAMD3	4.12E-186	29.07142787	0.112635606	3.99E-185
ACACB	2.53E-185	29.00901482	0.11258024	2.45E-184
FXYD1	7.98E-187	29.1278315	0.112452551	7.73E-186
LANCL1	2.68E-184	28.92766449	0.112445287	2.58E-183
RP11-707A18.1	8.58E-187	29.1253325	0.11244462	8.31E-186
TBCB	2.86E-184	28.92539732	0.112423096	2.75E-183
CD58	3.77E-185	28.99530983	0.112296246	3.64E-184
ATP6V0B	2.24E-183	28.85428076	0.112075593	2.15E-182
BAIAP3	1.12E-184	28.95778138	0.112026177	1.08E-183
IL1RAP	1.03E-184	28.96082888	0.111872203	9.88E-184
ARHGAP26-AS1	3.30E-185	28.99985722	0.111771451	3.19E-184
RP11-281A20.2	2.64E-184	28.92821612	0.111710947	2.54E-183
RPS4X	3.09E-182	28.76329472	0.111576118	2.96E-181
GRIN2A	7.67E-185	28.97083928	0.111568135	7.39E-184
KIF5A	3.61E-183	28.83769315	0.111535651	3.47E-182
GPRC5B	2.54E-181	28.68998509	0.11151815	2.43E-180
SRPX	1.27E-182	28.79403374	0.11151223	1.22E-181
ASPH	1.59E-181	28.7063097	0.111459069	1.52E-180
CLIC6	7.05E-226	32.06378468	0.111328455	7.56E-225
PRDX5	2.17E-181	28.69548321	0.111272012	2.08E-180
COL6A1	1.86E-182	28.78097514	0.11124627	1.78E-181
FBLN1	1.17E-185	29.03563693	0.111137369	1.13E-184
PPFIA2	5.18E-180	28.58486564	0.111079935	4.94E-179
JUN	2.22E-183	28.85455865	0.11106308	2.13E-182
SCCPDH	8.61E-180	28.56709403	0.11099164	8.20E-179
SNU13	8.06E-180	28.56941862	0.110917864	7.68E-179
SLC25A6	1.44E-179	28.54908218	0.110818328	1.37E-178
RREB1	2.19E-180	28.61496746	0.110810501	2.09E-179
SLC6A12	2.23E-223	31.88396606	0.110762741	2.37E-222
FOXJ1	2.23E-256	34.18215147	0.1107405	2.59E-255
SLC18B1	1.08E-179	28.55903282	0.11073532	1.03E-178
PPP1R12B	1.00E-178	28.48115325	0.110718561	9.51E-178
MED12L	8.39E-180	28.56803324	0.110555271	7.98E-179
CPLX3	1.16E-224	31.97638117	0.110546422	1.24E-223
RGS2	3.84E-181	28.67567078	0.110515002	3.66E-180
RPL7	4.96E-178	28.42505864	0.110286715	4.70E-177
RP11-547I7.1	3.78E-179	28.51538468	0.11023672	3.58E-178
GRM3	3.70E-177	28.35431953	0.110204966	3.50E-176
EPHA7	2.48E-179	28.53016441	0.110127681	2.35E-178
ETS2	2.39E-180	28.61194828	0.110034938	2.28E-179
SLC38A5	1.39E-214	31.24306979	0.109971253	1.45E-213
EPHB1	3.91E-177	28.35237517	0.109961416	3.70E-176
SLC31A2	3.10E-176	28.279356	0.109902372	2.92E-175
PLPPR5	7.69E-178	28.4096375	0.109867822	7.28E-177
C2orf72	1.22E-176	28.31222771	0.109823422	1.15E-175
NR4A2	3.16E-179	28.52158448	0.109809202	3.00E-178
PTCH2	1.77E-176	28.2990848	0.10965052	1.67E-175
KHDRBS3	4.84E-176	28.26359827	0.109626146	4.55E-175
DCDC1	8.81E-177	28.32377067	0.109586368	8.31E-176
TAL1	1.05E-177	28.39871824	0.109572667	9.92E-177
GRM1	9.30E-178	28.40292933	0.109547161	8.80E-177
OMG	4.33E-175	28.18605967	0.109522054	4.06E-174
LAPTM4A	1.85E-175	28.21617583	0.109480576	1.74E-174
ITPKB	8.83E-176	28.24238519	0.109474512	8.29E-175
TCF7L1	1.58E-176	28.30316882	0.109253806	1.49E-175
SRGAP1	5.66E-175	28.17659265	0.109154615	5.30E-174
WDFY4	5.09E-176	28.26185815	0.109126586	4.78E-175
C5orf49	1.39E-236	32.82276875	0.109076507	1.55E-235
BDNF	9.77E-188	29.19975339	0.109050078	9.47E-187
PCSK5	9.13E-174	28.07786954	0.108772423	8.53E-173
RP11-308N19.1	8.95E-173	27.9965395	0.108669725	8.36E-172
PLD1	4.32E-172	27.94033542	0.108578706	4.02E-171
KIAA1456	5.35E-173	28.01492201	0.108541536	4.99E-172
AK5	6.54E-172	27.9254867	0.108537876	6.09E-171
RP11-480C22.1	2.23E-175	28.20963252	0.108488049	2.09E-174
CAPG	1.69E-176	28.30078705	0.108419407	1.59E-175
FOLH1	8.81E-171	27.83235403	0.108180921	8.17E-170
RAB30	1.53E-170	27.81244431	0.108085182	1.42E-169
FAM13C	3.99E-170	27.77812751	0.107968411	3.69E-169
MAOB	3.38E-172	27.94906456	0.107950586	3.15E-171
RPL21	2.96E-171	27.87150889	0.107926292	2.74E-170
ITGAM	5.27E-173	28.01542039	0.107914189	4.93E-172
MAST1	1.10E-171	27.9070427	0.107884233	1.02E-170
C10orf35	1.57E-172	27.97639803	0.107873111	1.47E-171
ATP2B4	3.73E-170	27.78055951	0.107854342	3.45E-169
SPC25	1.27E-171	27.90173991	0.10778721	1.18E-170
LCNL1	5.63E-170	27.76570843	0.107609489	5.20E-169
BMP6	3.11E-197	29.9384684	0.107399458	3.08E-196
DMD	3.33E-168	27.61856518	0.107338885	3.07E-167
TRERF1	5.51E-171	27.8491869	0.107300889	5.11E-170
RELN	1.56E-170	27.81186918	0.107277313	1.44E-169
MED13L	8.97E-168	27.58270129	0.107167795	8.25E-167
ERG	1.51E-234	32.67984571	0.107126755	1.66E-233
RP11-1136J12.1	4.13E-170	27.77687569	0.107096176	3.82E-169
GPR162	1.49E-169	27.73072544	0.1070444	1.37E-168
NCEH1	2.07E-174	28.13058884	0.106992577	1.94E-173
AOAH	2.32E-167	27.5483515	0.106881655	2.13E-166
TLR4	6.29E-168	27.59553482	0.106802365	5.79E-167
ALPK1	2.48E-169	27.71225639	0.106771249	2.29E-168
NPNT	6.41E-169	27.67806743	0.106576242	5.92E-168
ELL2	9.77E-169	27.66285504	0.106543569	9.01E-168
OLFM2	9.48E-167	27.49719254	0.106534045	8.70E-166
MECOM	1.24E-172	27.98477866	0.106514287	1.16E-171
TNFAIP3	4.89E-168	27.60468483	0.106466387	4.50E-167
COL18A1	1.47E-165	27.39742434	0.10643543	1.35E-164
CCKAR	6.43E-197	29.91419772	0.106208998	6.38E-196
STK4	3.49E-166	27.44984578	0.106166429	3.20E-165
GRB2	2.77E-165	27.37438513	0.10611834	2.53E-164
KIAA0930	3.24E-164	27.28454416	0.105985635	2.95E-163
RPS3	4.26E-164	27.27444626	0.105914309	3.89E-163
ADAMTS9	2.29E-168	27.63204039	0.105871016	2.11E-167
RPL30	2.44E-164	27.29484008	0.105860381	2.23E-163
RBPMS	1.14E-164	27.32268387	0.105833866	1.04E-163
ALDH2	7.95E-164	27.25162837	0.105688433	7.24E-163
LRRFIP1	1.33E-163	27.2326601	0.105584869	1.21E-162
SHANK2	1.96E-163	27.21850691	0.105575823	1.79E-162
GNA13	3.64E-166	27.44829377	0.105566564	3.34E-165
XXbac-BPG308J9.3	9.66E-203	30.35863641	0.105559249	9.79E-202
UBE2V2	4.50E-163	27.18805202	0.105556661	4.09E-162
NFATC2	3.07E-164	27.28646269	0.105478019	2.80E-163
WWTR1	3.09E-167	27.53793404	0.105354538	2.83E-166
REEP5	5.94E-162	27.0930833	0.105153583	5.39E-161
LPGAT1	1.51E-161	27.05865424	0.105153342	1.37E-160
PHKA1	1.80E-161	27.0521729	0.104824542	1.63E-160
ACSS1	5.79E-161	27.00900111	0.104800907	5.25E-160
RELL2	3.23E-162	27.1155169	0.104656035	2.93E-161
GLDN	7.33E-160	26.91500126	0.104584795	6.62E-159
PICALM	1.36E-159	26.89192915	0.104501728	1.23E-158
TAGAP	3.37E-163	27.19858883	0.104292572	3.07E-162
RHBDL3	3.54E-160	26.94197129	0.104245227	3.20E-159
NCALD	3.99E-160	26.93752845	0.10422668	3.61E-159
FAM135B	3.21E-159	26.86009403	0.104198996	2.90E-158
NET1	2.20E-162	27.12962286	0.104105783	2.00E-161
MORN5	8.12E-192	29.51937375	0.103962691	7.94E-191
FAM189A1	6.00E-159	26.83688214	0.103951923	5.40E-158
FAM163A	5.81E-237	32.84937632	0.103936393	6.46E-236
ATP6V1F	5.27E-158	26.75588749	0.103865277	4.74E-157
NOTCH2	1.18E-158	26.81181529	0.103815508	1.06E-157
TENM3	1.42E-157	26.71887134	0.10358296	1.27E-156
NCK2	8.17E-158	26.73955619	0.103447921	7.33E-157
PAK7	8.27E-158	26.73907267	0.103372114	7.43E-157
KIAA1549L	5.52E-158	26.75419351	0.103278414	4.96E-157
YAP1	1.40E-156	26.63330444	0.103138558	1.25E-155
A2ML1-AS1	1.82E-157	26.70970873	0.103023568	1.63E-156
LPAR1	3.21E-155	26.51555432	0.103012024	2.85E-154
MYT1	4.42E-157	26.67640689	0.102962514	3.96E-156
AMZ1	6.52E-156	26.57548577	0.102917833	5.82E-155
CACNA2D2	7.61E-157	26.65606315	0.10290816	6.81E-156
OVCH1-AS1	3.70E-183	28.83684239	0.102877011	3.55E-182
DNAJB1	2.19E-155	26.52998144	0.102861111	1.95E-154
TRIM38	8.90E-157	26.65020614	0.102771316	7.96E-156
LIPA	3.99E-154	26.42041304	0.102696603	3.54E-153
ABI3	6.97E-156	26.57294924	0.102683283	6.22E-155
CFAP44	1.75E-156	26.62489066	0.102670773	1.56E-155
GABRA2	8.77E-156	26.56434921	0.102665369	7.82E-155
BEX4	5.55E-154	26.40799467	0.102612348	4.91E-153
PSD3	1.35E-153	26.37432245	0.102496446	1.19E-152
ICA1	7.03E-155	26.48599438	0.102473275	6.25E-154
OLFM1	1.17E-155	26.55345225	0.102449266	1.04E-154
HEPN1	3.34E-153	26.34004169	0.102359599	2.95E-152
MLC1	5.36E-154	26.40931213	0.102231021	4.75E-153
SIDT1	2.48E-154	26.43846606	0.102215535	2.20E-153
TMEM132A	9.01E-154	26.38964351	0.102141826	7.97E-153
RPS23	4.47E-153	26.32899002	0.102110983	3.94E-152
RP11-412B14.1	2.54E-235	32.73431271	0.10208175	2.80E-234
RPLP2	1.13E-152	26.29378666	0.102022667	9.96E-152
VDAC3	2.77E-152	26.25969075	0.101984785	2.44E-151
SIRT2	6.12E-152	26.22951535	0.101930199	5.38E-151
HDAC9	4.16E-152	26.24423736	0.101883854	3.66E-151
RP11-664H17.1	1.23E-154	26.46475813	0.101762178	1.10E-153
CMYA5	5.83E-152	26.23137231	0.1017383	5.13E-151
PPM1E	4.40E-152	26.24211694	0.101620397	3.87E-151
ZFP36L2	5.69E-153	26.3197748	0.101489708	5.03E-152
FSTL5	4.20E-152	26.24386272	0.101485028	3.70E-151
LRRC46	5.16E-216	31.34811967	0.101440792	5.42E-215
NAPB	3.96E-151	26.15832859	0.101417377	3.48E-150
SLC38A11	5.58E-177	28.33986833	0.101398398	5.27E-176
LINC01354	2.70E-172	27.9571677	0.101324545	2.51E-171
CTC-498M16.4	9.86E-151	26.12351903	0.101218124	8.64E-150
ELOVL4	1.21E-150	26.11583112	0.101094706	1.06E-149
NECAB1	1.86E-149	26.01090488	0.10106963	1.63E-148
SLC39A10	4.31E-151	26.15515471	0.101033767	3.78E-150
RPS20	2.70E-149	25.99668721	0.100861198	2.36E-148
CNGB1	1.54E-153	26.36930304	0.100814889	1.36E-152
NFIA	1.49E-148	25.9309041	0.100773867	1.30E-147
CEP112	1.52E-149	26.01866831	0.100680804	1.33E-148
GLRB	9.75E-149	25.94732177	0.10064555	8.52E-148
DHCR24	3.51E-148	25.89799325	0.100535575	3.06E-147
BAIAP2L2	9.89E-148	25.85799467	0.100454949	8.62E-147
RASSF9	1.24E-201	30.27448602	0.100220268	1.25E-200
DPPA2	7.46E-198	29.98605938	0.100175705	7.42E-197
GPR17	3.97E-218	31.50284235	0.100114882	4.19E-217
ABCA6	1.07E-146	25.76578303	0.099955849	9.32E-146
ITGA6	2.39E-148	25.91277499	0.099851085	2.09E-147
AATK	5.38E-146	25.70318426	0.099826805	4.67E-145
CDC42EP4	6.86E-147	25.78307602	0.099796117	5.97E-146
GABARAPL2	1.44E-145	25.6649327	0.099720049	1.25E-144
CACNA1D	7.86E-146	25.68850645	0.099684396	6.81E-145
IFNGR1	2.28E-145	25.64700908	0.099573079	1.97E-144
BAIAP2L1	2.57E-145	25.64245555	0.099462391	2.21E-144
CDH12	1.52E-145	25.66291096	0.09942688	1.31E-144
IL6ST	4.71E-145	25.61878988	0.099397487	4.05E-144
ADCY7	1.68E-146	25.74850311	0.099381	1.46E-145
CREM	3.61E-146	25.71867257	0.099348467	3.14E-145
PRAM1	2.52E-146	25.73270252	0.099324922	2.19E-145
PLXNA2	2.10E-145	25.65016655	0.099187912	1.82E-144
LINC00278	9.02E-146	25.6831364	0.09917591	7.81E-145
MIR4300HG	6.00E-145	25.60935174	0.099155952	5.16E-144
EMCN	1.65E-145	25.6595444	0.099134234	1.43E-144
UNC13D	1.68E-145	25.65886807	0.099036499	1.45E-144
DLK1	3.87E-157	26.68137801	0.098887365	3.47E-156
ENTPD1-AS1	3.20E-143	25.45390217	0.098852455	2.74E-142
CKMT2	6.53E-144	25.51610063	0.09884545	5.61E-143
FARP1	3.09E-143	25.45522399	0.09880476	2.65E-142
TBC1D22A	5.75E-143	25.43084716	0.098705126	4.92E-142
CRIM1	4.34E-146	25.71155266	0.098586087	3.77E-145
AGBL1	6.24E-145	25.60780886	0.098561655	5.37E-144
ARHGAP22	2.97E-142	25.36630248	0.098530612	2.54E-141
IL13RA2	5.23E-199	30.07443464	0.098515082	5.22E-198
SLC8B1	3.11E-143	25.45496175	0.098474158	2.66E-142
C2orf80	2.25E-143	25.46762093	0.098449216	1.93E-142
GPSM3	7.33E-144	25.51161454	0.098424262	6.29E-143
CCL3	2.62E-151	26.17409742	0.098307112	2.30E-150
DSCAML1	2.05E-141	25.29007524	0.098300551	1.75E-140
LMCD1	6.77E-147	25.78361198	0.098277691	5.89E-146
FAR1	3.77E-141	25.26610616	0.09818104	3.20E-140
CDK19	4.23E-141	25.2615613	0.098168809	3.59E-140
ADRA1A	4.55E-142	25.3494941	0.098137582	3.88E-141
AMER2	5.73E-141	25.24952521	0.09811385	4.86E-140
SLC25A3	4.70E-141	25.25735958	0.098035245	3.99E-140
TBC1D1	1.90E-141	25.29320644	0.097952836	1.61E-140
CLIC1	3.29E-142	25.36227168	0.09794027	2.81E-141
SERPING1	5.73E-142	25.34039315	0.097875898	4.89E-141
AHI1	6.82E-140	25.15140332	0.09774174	5.76E-139
CHRM3-AS2	1.03E-151	26.20978845	0.097709717	9.03E-151
RPL19	3.60E-140	25.17680667	0.097705333	3.04E-139
SLC6A17	1.42E-142	25.39536553	0.097540299	1.21E-141
CXCL8	2.84E-148	25.90607983	0.097538073	2.48E-147
TRPS1	1.93E-139	25.11006172	0.097535115	1.63E-138
FGFR1	1.00E-139	25.13610755	0.097463642	8.45E-139
BCAS1	6.87E-139	25.05952688	0.097379729	5.79E-138
SLCO1C1	1.43E-140	25.2134291	0.09729448	1.21E-139
DPP10-AS3	2.60E-145	25.6420174	0.097289651	2.24E-144
ST8SIA4	1.40E-140	25.21429699	0.097262899	1.18E-139
FNBP1	1.82E-138	25.02072971	0.097242288	1.53E-137
TUBB4A	1.04E-138	25.04318042	0.097238101	8.71E-138
SYNPO2	9.87E-141	25.22802502	0.09723654	8.36E-140
HMOX1	4.28E-145	25.62248554	0.097210788	3.69E-144
DPYSL3	7.15E-141	25.24076968	0.09720743	6.06E-140
SDS	3.99E-142	25.354639	0.097198403	3.41E-141
ENPP6	2.33E-138	25.01089436	0.097178153	1.95E-137
IL4R	7.17E-140	25.14941753	0.097153733	6.05E-139
C6orf118	3.28E-175	28.1958892	0.097121755	3.08E-174
ENOX1	3.78E-138	24.9915551	0.097114378	3.17E-137
LHPP	3.96E-138	24.98970801	0.097103211	3.31E-137
LMCD1-AS1	5.23E-138	24.97855105	0.097081847	4.38E-137
C5AR1	5.13E-140	25.16269819	0.097074687	4.34E-139
LHX1	1.17E-160	26.98286672	0.097029953	1.06E-159
ABHD3	7.76E-139	25.05468914	0.096881754	6.53E-138
CALY	9.04E-141	25.23150998	0.096770912	7.66E-140
RP11-26J3.1	2.01E-138	25.01679246	0.09673378	1.68E-137
MPZL1	1.50E-138	25.02839828	0.096727333	1.26E-137
ASTN1	2.10E-137	24.92288851	0.096683768	1.76E-136
ZNF710	3.57E-137	24.90170518	0.096489799	2.97E-136
NT5DC2	2.67E-185	29.00723914	0.096440708	2.58E-184
LCP2	5.99E-138	24.97311828	0.096422116	5.01E-137
PCNXL2	1.85E-136	24.8355906	0.096404063	1.54E-135
CTA-373H7.7	1.47E-138	25.02910648	0.096361014	1.24E-137
PIK3AP1	2.53E-137	24.91538576	0.09634552	2.12E-136
FA2H	9.68E-136	24.76898326	0.096240399	8.03E-135
C1S	7.50E-137	24.87187333	0.096234209	6.25E-136
ZFAND2A	1.20E-137	24.94521718	0.096232257	1.01E-136
MYO16	9.06E-137	24.86429665	0.096230629	7.54E-136
PGRMC1	1.25E-135	24.75862184	0.096180454	1.04E-134
THSD4	1.55E-137	24.934964	0.096104107	1.30E-136
KCNQ1	3.32E-135	24.71931912	0.096059969	2.75E-134
HS3ST5	4.07E-135	24.71104204	0.096017328	3.37E-134
NFKBID	8.18E-140	25.14418253	0.095706051	6.90E-139
GPR37L1	1.46E-134	24.65927663	0.095697753	1.21E-133
PLCXD2	1.63E-157	26.71373677	0.095674307	1.46E-156
RBMS1	1.44E-134	24.65995865	0.095667202	1.19E-133
S100A6	1.20E-136	24.85285511	0.095278931	1.00E-135
MAP1LC3A	2.49E-133	24.54425643	0.095258757	2.05E-132
OSBPL10-AS1	1.48E-165	27.39730802	0.095231471	1.35E-164
MT3	6.68E-133	24.50410185	0.09513619	5.49E-132
ELOVL1	1.00E-132	24.48762191	0.095113601	8.21E-132
C1orf56	8.36E-133	24.49494834	0.095087099	6.86E-132
GABRA6	4.96E-158	26.75815918	0.094975721	4.46E-157
COX7C	1.21E-132	24.47986721	0.094957665	9.93E-132
IGSF8	3.57E-132	24.43575571	0.094935887	2.92E-131
HILPDA	1.24E-134	24.66613707	0.094900169	1.02E-133
CTB-113D17.1	1.17E-133	24.57486148	0.09487399	9.67E-133
PTPRE	3.35E-132	24.43828341	0.094827871	2.75E-131
ITPR1	2.81E-132	24.44553993	0.09476071	2.30E-131
TXNRD1	4.22E-132	24.42890064	0.094754119	3.45E-131
ITGB2-AS1	3.28E-133	24.5330957	0.094742879	2.70E-132
CTSH	1.41E-132	24.47370268	0.094738976	1.15E-131
CXCL16	8.14E-133	24.49605698	0.094726663	6.68E-132
KCNQ1OT1	4.51E-131	24.33189611	0.09454711	3.67E-130
ZNF385D-AS2	1.50E-160	26.973724	0.094527578	1.36E-159
DNAH17	6.32E-131	24.31802863	0.094458508	5.14E-130
SLC7A1	1.84E-133	24.55649606	0.094428402	1.52E-132
KLHL6	1.90E-134	24.64876328	0.094406928	1.57E-133
EIF4A2	1.17E-130	24.2926513	0.094373238	9.52E-130
SLA	2.12E-133	24.55078923	0.094359208	1.75E-132
RASAL2	5.53E-131	24.32350128	0.094356488	4.51E-130
SNTA1	4.29E-131	24.33394851	0.094294258	3.50E-130
BHLHE40	6.08E-137	24.88032293	0.094236623	5.07E-136
MYL12A	9.28E-132	24.39666618	0.094228216	7.58E-131
TMEM232	8.01E-131	24.30827638	0.094194659	6.51E-130
ST3GAL1	1.18E-131	24.38684199	0.094190276	9.63E-131
MAP4K5	6.45E-130	24.22249939	0.094133665	5.22E-129
PDE3B	2.47E-131	24.35662565	0.093966691	2.01E-130
ADRBK2	2.53E-130	24.26102888	0.093898234	2.05E-129
PFKP	7.27E-131	24.31227217	0.09384716	5.91E-130
SEZ6L2	1.18E-129	24.19760586	0.093843039	9.54E-129
SPEG	9.14E-131	24.30284875	0.093836542	7.43E-130
CH25H	4.65E-133	24.51883027	0.093793121	3.83E-132
VSTM2A	1.34E-131	24.3815461	0.093791924	1.10E-130
RIMS3	5.08E-132	24.42129709	0.093776968	4.15E-131
TTYH2	6.04E-129	24.13008869	0.093756871	4.88E-128
KIAA1211	1.86E-129	24.17883753	0.093722147	1.50E-128
SDC1	5.21E-147	25.79374317	0.093645196	4.54E-146
XAF1	3.66E-130	24.24581481	0.093578345	2.97E-129
TLR2	1.80E-130	24.27511726	0.093470081	1.46E-129
THSD7B	4.93E-129	24.13847905	0.093421354	3.99E-128
CGNL1	6.21E-131	24.3187712	0.093405706	5.05E-130
DAAM1	2.13E-128	24.07781741	0.093370907	1.72E-127
BCYRN1	2.36E-128	24.07357801	0.093335275	1.91E-127
APLP2	8.91E-128	24.01851242	0.093207337	7.18E-127
LRIG1	1.85E-127	23.98813063	0.093107987	1.49E-126
LINC01170	4.07E-127	23.95523655	0.093053616	3.27E-126
IFIT3	7.71E-127	23.92863146	0.092980212	6.18E-126
YWHAB	5.48E-127	23.94288755	0.092970171	4.39E-126
TBC1D9	1.51E-127	23.99662015	0.0929586	1.21E-126
RAB27B	4.25E-128	24.04928521	0.092887519	3.42E-127
RNF19A	1.42E-127	23.99900006	0.092876973	1.15E-126
ADCYAP1R1	2.38E-127	23.97764033	0.092692593	1.91E-126
LIN7A	1.23E-127	24.00503984	0.092606247	9.92E-127
SEL1L3	2.96E-127	23.96854098	0.092601301	2.38E-126
RNH1	3.47E-125	23.76926058	0.092342038	2.76E-124
EGR1	1.76E-141	25.29620039	0.092315739	1.50E-140
KLHL13	1.12E-125	23.81668318	0.092312906	8.96E-125
HPGD	1.22E-144	25.58157304	0.092274728	1.05E-143
ADAMTS12	2.07E-126	23.88743379	0.092274403	1.66E-125
OCA2	1.84E-142	25.38513432	0.092271627	1.57E-141
SYT10	1.75E-154	26.451608	0.092241644	1.55E-153
MNDA	2.91E-128	24.06497455	0.092161371	2.35E-127
RASSF8	5.58E-125	23.74935769	0.092144035	4.43E-124
HRASLS	6.53E-126	23.83932202	0.092136365	5.23E-125
HPCAL4	7.39E-128	24.0262893	0.092116545	5.95E-127
CASK	3.03E-125	23.7749484	0.092092763	2.42E-124
SLC27A4	7.13E-125	23.73903241	0.092065211	5.67E-124
CEBPB	1.07E-125	23.81861904	0.092065203	8.56E-125
KIF13A	2.85E-124	23.68072565	0.092013683	2.26E-123
KCTD16	4.85E-125	23.75519862	0.091979775	3.86E-124
SRCIN1	3.52E-124	23.67182312	0.091979231	2.79E-123
CDH19	1.67E-124	23.70310371	0.091976307	1.33E-123
SLPI	2.07E-221	31.74159063	0.091974139	2.20E-220
B3GNT7	2.02E-125	23.79207183	0.091969543	1.61E-124
MIR181A1HG	3.65E-124	23.67022605	0.091952505	2.89E-123
PLCL2	2.68E-125	23.7801576	0.09191343	2.13E-124
PHYHIP	6.51E-126	23.83947087	0.09189135	5.21E-125
PSEN1	6.85E-124	23.64370673	0.091877653	5.42E-123
APMAP	2.55E-124	23.68539652	0.091848388	2.02E-123
TMEM125	7.00E-124	23.64276596	0.091832474	5.53E-123
GALR1	2.27E-125	23.78704177	0.091793303	1.81E-124
IL1B	1.53E-130	24.28162159	0.091779083	1.24E-129
MMD2	1.57E-123	23.60855228	0.091557842	1.24E-122
RP11-473C19.1	6.43E-124	23.64639195	0.091460011	5.08E-123
SNCA	1.44E-123	23.61224162	0.091413596	1.14E-122
HIP1	1.05E-122	23.52816715	0.091391487	8.27E-122
IRF8	9.55E-136	24.76952727	0.091320582	7.93E-135
CTTNBP2NL	5.47E-124	23.65322863	0.091131757	4.33E-123
ADIPOR2	6.46E-122	23.45096683	0.091125288	5.08E-121
RP11-126O1.4	1.45E-125	23.80585792	0.091113781	1.16E-124
ANKS1A	2.38E-122	23.49345098	0.091112787	1.87E-121
KCNQ2	1.19E-123	23.62046161	0.091097202	9.37E-123
DIRAS3	1.58E-135	24.74930845	0.091032069	1.31E-134
TLL1	3.91E-126	23.8607884	0.090944431	3.13E-125
FNBP1L	4.16E-122	23.46966332	0.090935712	3.27E-121
DYNC1I2	2.08E-121	23.4011311	0.090925282	1.63E-120
ATP6V1E1	2.95E-121	23.38617702	0.090792322	2.32E-120
TTYH1	5.41E-121	23.36034515	0.090732459	4.24E-120
VEGFA	2.03E-124	23.6950675	0.090721288	1.61E-123
FXYD7	3.79E-123	23.57137744	0.090707436	2.99E-122
CNTNAP3B	9.85E-122	23.43300907	0.090654069	7.74E-121
DOCK3	1.48E-120	23.31716779	0.090611249	1.16E-119
DNAJB6	6.61E-121	23.35178488	0.09053809	5.18E-120
DUSP26	8.52E-121	23.34095063	0.090518839	6.66E-120
GNG2	2.19E-129	24.17210352	0.090502739	1.77E-128
ARHGAP18	1.11E-121	23.42789889	0.090496633	8.72E-121
ZNRF3	6.62E-121	23.35169827	0.090492902	5.19E-120
HSPA4L	1.86E-120	23.30749039	0.090427658	1.46E-119
CDH7	5.90E-124	23.64998814	0.090398048	4.67E-123
RPL14	2.92E-120	23.28824807	0.090347606	2.28E-119
CCK	1.86E-141	25.29397556	0.090228772	1.58E-140
SLC25A13	1.55E-119	23.21645312	0.090213501	1.21E-118
SECISBP2L	1.98E-119	23.20595789	0.0901761	1.55E-118
ZSWIM6	2.06E-119	23.20429104	0.090135627	1.61E-118
NAV1	2.90E-119	23.18959765	0.090079262	2.26E-118
BCAR3	3.73E-120	23.27767659	0.090065323	2.91E-119
GPR158	2.65E-119	23.19347349	0.090027732	2.06E-118
VWA5B1	6.39E-136	24.78572379	0.089661054	5.31E-135
LYNX1	5.67E-119	23.16068262	0.089609193	4.41E-118
RP11-649G15.2	2.61E-119	23.19406658	0.089589807	2.04E-118
RP11-417F21.1	8.36E-119	23.14394984	0.089580996	6.50E-118
CHN2	1.56E-117	23.01746054	0.08944084	1.21E-116
DST	1.75E-117	23.01238618	0.089435343	1.35E-116
IL18	6.46E-119	23.15511141	0.089409885	5.02E-118
PTPRR	5.54E-119	23.16171457	0.089379213	4.31E-118
CLDN10	4.74E-118	23.06905272	0.089301692	3.67E-117
[truncated: 13,701 more rows]
